# Supplementary material for: Extensive Changes in Transcription Dynamics Reflected on Alternative Splicing Events in Systemic Lupus Erythematosus Patients
Source: Genes (Basel). 2021 Aug 18;12(8):1260. doi: 10.3390/genes12081260 (PMC8392844; doi:10.3390/genes12081260)
Supplement: Supplementary file 1 [file genes-12-01260-s001.zip]

Archive with 8 entries (7 files):
- FinalSupplementaryFiles/
- FinalSupplementaryFiles/FigS2-gsea_IRON_ION_HOMEOSTASIS.png
- FinalSupplementaryFiles/FigS2-gsea_OXIDATIVE_PHOSPHORYLATION.png
- FinalSupplementaryFiles/FS1a.png
- FinalSupplementaryFiles/FS1b.png
- FinalSupplementaryFiles/Supplementary_Table1-as_events_with_length_alt_seq.xls
- FinalSupplementaryFiles/Supplementary_Table2-differential_expression_analysis.xlsx
- FinalSupplementaryFiles/Supplementary_Table3-DCEs_DFDs.xls
