# Supplementary material for: Extensive Changes in Transcription Dynamics Reflected on Alternative Splicing Events in Systemic Lupus Erythematosus Patients
Source: Genes (Basel). 2021 Aug 18;12(8):1260. doi: 10.3390/genes12081260 (PMC8392844; doi:10.3390/genes12081260)
Supplement: Supplementary file 1 [file genes-12-01260-s001.zip › FinalSupplementaryFiles/Supplementary_Table1-as_events_with_length_alt_seq.xls]

## Sheet: Inactive_vs_Healthy
GENE	EVENT	SLEin	Healthy	E.dPsi.	MV.dPsi._at_0.95	event_type	LENGTH
AC099489.1	HsaEX0001461	0.861738	0.788112	0.073626	0.01	exon_skipping	138
AC099489.1	HsaEX0001462	0.878495	0.807439	0.071056	0.01	exon_skipping	120
ACO1	HsaINT0002566	0.307324	0.170995	0.136329	0.02	intron_retention	1172
ACO1	HsaINT0002568	0.311795	0.164019	0.147776	0.04	intron_retention	1982
ACO1	HsaINT0002570	0.48476	0.236166	0.248594	0.04	intron_retention	1144
ACO1	HsaINT0002571	0.600927	0.256351	0.344576	0.19	intron_retention	1884
ACO1	HsaINT0002572	0.47422	0.230557	0.243663	0.12	intron_retention	726
ACO1	HsaINT0002573	0.543492	0.263758	0.279734	0.15	intron_retention	1548
ACO1	HsaINT0002574	0.522794	0.228729	0.294065	0.15	intron_retention	4067
ACO1	HsaINT0002575	0.426845	0.156181	0.270664	0.13	intron_retention	8308
ACO1	HsaINT0002577	0.454172	0.197512	0.25666	0.07	intron_retention	916
ACO1	HsaINT0002580	0.498558	0.149902	0.348656	0.21	intron_retention	130
ACO1	HsaINT0002581	0.349447	0.138721	0.210726	0.07	intron_retention	526
ACO1	HsaINT0002584	0.441826	0.157966	0.28386	0.14	intron_retention	1129
ACOX1	HsaINT0002682	0.213127	0.119757	0.093371	0.02	intron_retention	16058
ACSL4	HsaALTA0000173-2/4	0.764253	0.713114	0.05114	0.01	alternative_acceptor	3
ADARB1	HsaINT0004419	0.518084	0.396146	0.121938	0.02	intron_retention	963
ADCK1	HsaEX0002672	0.125682	0.085654	0.040028	0.02	exon_skipping	34
ADHFE1	HsaEX0002809	0.133036	0.105868	0.027167	0.02	exon_skipping	500
AKAP11	HsaINT0006204	0.221166	0.11981	0.101356	0.05	intron_retention	763
AL133216.3	HsaEX0003538	0.529585	0.412801	0.116784	0.02	exon_skipping	105
ALG13	HsaEX0003670	0.162567	0.128579	0.033988	0.01	exon_skipping	52
ALS2CL	HsaALTA0000389-1/2	0.204954	0.144551	0.060403	0.01	alternative_acceptor	0
ALS2CL	HsaINT0007417	0.231996	0.178417	0.053578	0.01	intron_retention	704
ANK1	HsaEX0004118	0.935875	0.823583	0.112292	0.04	exon_skipping	66
ANKRD28	HsaINT0008725	0.152857	0.114772	0.038085	0.03	intron_retention	3709
ANKRD28	HsaINT0008741	0.12631	0.082502	0.043808	0.02	intron_retention	1304
ANKRD32	HsaEX0004467	0.883528	0.840858	0.04267	0.03	exon_skipping	150
ANKS3	HsaEX0004588	0.794279	0.62606	0.168219	0.05	exon_skipping	199
ANO6	HsaEX0004672	0.109776	0.062233	0.047543	0.01	exon_skipping	106
ANUBL1	HsaEX0004719	0.314953	0.225234	0.089719	0.03	exon_skipping	140
APTX	HsaALTD0000409-2/2	0.737691	0.283707	0.453984	0.36	alternative_donor	4
ARFGEF2	HsaINT0011174	0.118134	0.082158	0.035977	0.01	intron_retention	671
ARHGAP31	HsaINT0011522	0.079318	0.091891	-0.012573	0.01	intron_retention	2483
ARHGAP33	HsaINT0011562	0.216868	0.109362	0.107506	0.04	intron_retention	103
ARL4A	HsaEX0005867	0.386843	0.055856	0.330987	0.32	exon_skipping	94
ATAD2B	HsaINT0013683	0.105514	0.058889	0.046626	0.04	intron_retention	4107
ATG10	HsaINT0013861	0.125344	0.088184	0.037159	0.02	intron_retention	13952
ATP7A	HsaINT0015268	0.195542	0.110925	0.084617	0.03	intron_retention	721
ATRIP	HsaINT0015624	0.176269	0.165932	0.010337	0.01	intron_retention	2946
ATXN7L1	HsaEX0007303	0.222031	0.103436	0.118595	0.1	exon_skipping	154
AUP1	HsaINT0015891	0.420653	0.512229	-0.091576	0.01	intron_retention	196
B4GALNT3	HsaEX6064427	0.959405	0.944521	0.014883	0.01	exon_skipping	320
BACE2	HsaALTD0000641-2/2	0.832009	0.63175	0.200258	0.07	alternative_donor	8
BBX	HsaINT0016972	0.108394	0.07009	0.038305	0.01	intron_retention	16949
BIRC6	HsaEX0008119	0.949087	0.912533	0.036554	0.01	exon_skipping	134
BTN3A3	HsaINT0019158	0.370187	0.308338	0.061849	0.01	intron_retention	1541
BX276089.1	HsaEX0008733	0.274998	0.145235	0.129763	0.02	exon_skipping	64
BZRAP1	HsaINT0019291	0.191258	0.126261	0.064997	0.01	intron_retention	261
C11orf80	HsaINT0019927	0.439911	0.241894	0.198016	0.1	intron_retention	99
C12orf51	HsaINT0020183	0.163914	0.109401	0.054512	0.04	intron_retention	1288
C12orf51	HsaINT0020185	0.18599	0.119606	0.066383	0.02	intron_retention	806
C12orf51	HsaINT0020190	0.270549	0.219634	0.050915	0.02	intron_retention	7153
C13orf34	HsaINT0020441	0.205524	0.114474	0.091049	0.09	intron_retention	424
C16orf7	HsaINT0021138	0.37508	0.51756	-0.142479	0.01	intron_retention	1660
C17orf80	HsaEX0009826	0.735041	0.59559	0.139451	0.02	exon_skipping	108
C19orf47	HsaALTA0001126-1/2	0.193869	0.089047	0.104822	0.01	alternative_acceptor	0
C20orf7	HsaINT0022996	0.130534	0.062927	0.067608	0.03	intron_retention	3519
C21orf63	HsaALTD0000949-1/3	0.228349	0.080856	0.147493	0.01	alternative_donor	0
C2orf34	HsaEX0010687	0.913959	0.855341	0.058618	0.01	exon_skipping	55
C5orf33	HsaINT0024285	0.334982	0.196717	0.138266	0.04	intron_retention	5862
C7orf49	HsaINT0024970	0.820624	0.708749	0.111875	0.06	intron_retention	860
C9orf5	HsaINT0025485	0.297532	0.173762	0.123771	0.09	intron_retention	1152
C9orf5	HsaINT0025486	0.198381	0.072575	0.125806	0.1	intron_retention	5053
CAMK2D	HsaALTD0001130-2/2	0.381357	0.26966	0.111697	0.07	alternative_donor	44
CAMSAP1	HsaINT0027166	0.244887	0.164169	0.080717	0.03	intron_retention	1021
CAMSAP1	HsaINT0027171	0.096152	0.084076	0.012076	0.01	intron_retention	22552
CAPN12	HsaEX0012356	0.767641	0.634481	0.13316	0.06	exon_skipping	63
CAPN12	HsaINT0027382	0.230485	0.126272	0.104213	0.01	intron_retention	83
CAPN7	HsaINT0027530	0.106865	0.075864	0.031001	0.03	intron_retention	1008
CCDC106	HsaINT0028735	0.445133	0.373343	0.071791	0.02	intron_retention	724
CCDC106	HsaINT0028737	0.094118	0.063065	0.031053	0.03	intron_retention	98
CCDC132	HsaINT0028964	0.09056	0.053616	0.036944	0.01	intron_retention	12338
CCDC66	HsaEX0013392	0.264744	0.156699	0.108045	0.06	exon_skipping	71
CCDC75	HsaINT0029921	0.219473	0.087809	0.131664	0.06	intron_retention	3798
CCDC75	HsaINT0029924	0.299667	0.155899	0.143768	0.05	intron_retention	1193
CCDC75	HsaINT0029926	0.26365	0.119348	0.144302	0.02	intron_retention	1826
CCDC82	HsaINT0030012	0.146814	0.088059	0.058755	0.02	intron_retention	5801
CCL23	HsaINT0030274	0.165361	0.090427	0.074934	0.07	intron_retention	435
CD72	HsaEX0013906	0.850578	0.935175	-0.084598	0.01	exon_skipping	152
CD82	HsaINT0031298	0.253431	0.205364	0.048067	0.01	intron_retention	10089
CDH23	HsaINT0032127	0.305638	0.177733	0.127904	0.01	intron_retention	745
CDKAL1	HsaINT0032673	0.26325	0.236099	0.027151	0.01	intron_retention	776
CDKL1	HsaINT0032691	0.181505	0.14989	0.031615	0.01	intron_retention	899
CEACAM21	HsaALTA0001757-1/2	0.770122	0.656932	0.113189	0.03	alternative_acceptor	0
CEP120	HsaEX0014684	0.106102	0.072702	0.0334	0.03	exon_skipping	109
CEP250	HsaINT0033699	0.787981	0.533904	0.254077	0.07	intron_retention	2063
CHD8	HsaEX0015112	0.307526	0.191359	0.116166	0.05	exon_skipping	65
CLCN4	HsaINT0035938	0.058839	0.125813	-0.066974	0.01	intron_retention	12616
CLCN6	HsaALTA0001897-1/2	0.299794	0.196812	0.102982	0.06	alternative_acceptor	0
CLEC17A	HsaINT0036143	0.6135	0.39663	0.216871	0.1	intron_retention	218
CLEC17A	HsaINT0036147	0.622368	0.484227	0.138141	0.04	intron_retention	82
CLEC17A	HsaINT0036148	0.692007	0.45433	0.237677	0.06	intron_retention	76
CLEC17A	HsaINT0036149	0.697354	0.495746	0.201608	0.14	intron_retention	473
CLEC17A	HsaINT0036150	0.841773	0.679422	0.162351	0.07	intron_retention	1560
CLEC17A	HsaINT0036151	0.849603	0.719591	0.130012	0.05	intron_retention	85
CLEC17A	HsaINT0036152	0.767745	0.6093	0.158445	0.01	intron_retention	2555
CNOT4	HsaALTD0001507-2/2	0.467304	0.329966	0.137338	0.09	alternative_donor	9
CNOT4	HsaEX0016034	0.600662	0.484732	0.11593	0.04	exon_skipping	213
COL18A1	HsaEX0016357	0.721104	0.581752	0.139351	0.03	exon_skipping	95
COL5A3	HsaINT0039406	0.156928	0.146347	0.010581	0.01	intron_retention	3374
CPNE5	HsaEX0017004	0.336599	0.183228	0.153371	0.08	exon_skipping	72
CRIP3	HsaINT0041481	0.410543	0.306863	0.10368	0.06	intron_retention	191
CRYZ	HsaEX0017391	0.168716	0.099307	0.069409	0.02	exon_skipping	39
CSNK1G1	HsaINT0042373	0.177858	0.116242	0.061616	0.03	intron_retention	8362
CUTC	HsaEX0018058	0.87927	0.803176	0.076094	0.02	exon_skipping	28
CXorf40B	HsaINT0043798	0.566383	0.393326	0.173056	0.06	intron_retention	712
DECR2	HsaINT0046567	0.199095	0.156292	0.042803	0.02	intron_retention	1321
DENND4C	HsaEX0019198	0.96219	0.867794	0.094396	0.04	exon_skipping	239
DHRS11	HsaINT0047516	0.138596	0.125395	0.013201	0.01	intron_retention	208
DHX33	HsaINT0047695	0.27933	0.218939	0.060391	0.01	intron_retention	400
DLEC1	HsaINT0048452	0.417763	0.201081	0.216682	0.01	intron_retention	1399
DLEC1	HsaINT0048458	0.334663	0.187217	0.147446	0.01	intron_retention	194
DLEC1	HsaINT0048461	0.608981	0.421202	0.187779	0.01	intron_retention	289
DLEC1	HsaINT0048462	0.463275	0.31393	0.149345	0.02	intron_retention	94
DLG1	HsaEX0019876	0.769287	0.601198	0.168089	0.02	exon_skipping	97
DNAJC13	HsaINT0050296	0.211208	0.117994	0.093214	0.07	intron_retention	1261
DNAJC13	HsaINT0050305	0.169147	0.098956	0.070191	0.05	intron_retention	88
DOCK8	HsaINT0051344	0.14326	0.07916	0.0641	0.01	intron_retention	13360
DOCK9	HsaALTA0002599-1/2	0.273865	0.169195	0.10467	0.03	alternative_acceptor	0
DPH5	HsaALTA0002628-1/2	0.107393	0.06436	0.043033	0.03	alternative_acceptor	0
DUSP16	HsaINT0052928	0.252003	0.131404	0.1206	0.01	intron_retention	6681
EIF2AK2	HsaALTA0002804-3/4	0.834412	0.707963	0.126449	0.04	alternative_acceptor	108
ELF2	HsaALTA0002867-2/2	0.65264	0.534749	0.117891	0.04	alternative_acceptor	36
ELMO3	HsaINT0055651	0.703686	0.548764	0.154922	0.03	intron_retention	81
ENTPD4	HsaALTA0002920-1/2	0.639515	0.554938	0.084577	0.01	alternative_acceptor	0
EP400	HsaINT0056608	0.354622	0.231165	0.123457	0.01	intron_retention	2636
EP400NL	HsaALTA0002934-1/3	0.323394	0.238426	0.084969	0.03	alternative_acceptor	0
EPHA1	HsaINT0056936	0.218391	0.172564	0.045827	0.01	intron_retention	198
EPSTI1	HsaEX0022903	0.213994	0.141895	0.072099	0.03	exon_skipping	33
ERO1LB	HsaEX0023134	0.958377	0.865398	0.092979	0.01	exon_skipping	83
FAM102B	HsaINT0059454	0.227709	0.159042	0.068667	0.05	intron_retention	3418
FAM108B1	HsaINT0059495	0.114246	0.083567	0.030679	0.01	intron_retention	4351
FAM120AOS	HsaEX0023861	0.56233	0.479863	0.082468	0.01	exon_skipping	121
FAM188A	HsaINT0060477	0.134502	0.104627	0.029875	0.02	intron_retention	12262
FANCA	HsaINT0061769	0.734161	0.839881	-0.10572	0.02	intron_retention	188
FANCD2	HsaINT0061804	0.188548	0.061965	0.126582	0.12	intron_retention	386
FASTKD1	HsaINT0062152	0.153803	0.067078	0.086725	0.04	intron_retention	5833
FBXO21	HsaALTA0003277-1/2	0.741169	0.628792	0.112377	0.06	alternative_acceptor	0
FBXO21	HsaINT0062810	0.134691	0.081392	0.053299	0.04	intron_retention	2655
FBXO38	HsaEX0025310	0.502469	0.399824	0.102645	0.02	exon_skipping	126
FCRL2	HsaINT0063349	0.71003	0.579232	0.130798	0.02	intron_retention	258
FLJ35220	HsaINT0064594	0.183234	0.101784	0.08145	0.04	intron_retention	2975
FLVCR2	HsaEX0025988	0.903649	0.76268	0.140968	0.01	exon_skipping	142
FLVCR2	HsaEX0025989	0.805075	0.668684	0.136391	0.01	exon_skipping	141
FN1	HsaINT0065286	0.2034	0.041666	0.161734	0.15	intron_retention	1802
FOXN3	HsaEX0026253	0.584503	0.448215	0.136288	0.04	exon_skipping	66
FOXP1	HsaEX0026273	0.161171	0.09975	0.061421	0.01	exon_skipping	122
FRS3	HsaINT0066165	0.2052	0.1904	0.0148	0.01	intron_retention	1316
FRY	HsaEX0026455	0.644558	0.413683	0.230875	0.18	exon_skipping	307
FRY	HsaINT0066172	0.197744	0.074957	0.122788	0.1	intron_retention	453
FYB	HsaEX0026664	0.70471	0.59925	0.105461	0.05	exon_skipping	131
FYCO1	HsaEX0026676	0.251218	0.09145	0.159768	0.09	exon_skipping	84
GALK2	HsaEX0026860	0.488781	0.423413	0.065368	0.05	exon_skipping	93
GBP3	HsaEX0027164	0.914571	0.769029	0.145542	0.08	exon_skipping	200
GCC2	HsaALTD0002738-2/2	0.116219	0.08841	0.027808	0.01	alternative_donor	9
GDPD3	HsaINT0068534	0.598135	0.527069	0.071066	0.01	intron_retention	275
GLS	HsaINT0069666	0.534612	0.340399	0.194214	0.13	intron_retention	8011
GNAT2	HsaINT0070085	0.944697	0.866623	0.078073	0.02	intron_retention	2245
GRAMD1B	HsaINT0072022	0.19153	0.104934	0.086596	0.03	intron_retention	3509
GRAP2	HsaINT0072100	0.206065	0.112403	0.093662	0.03	intron_retention	45762
GS1-124K5.12	HsaEX0028791	0.487368	0.393818	0.09355	0.01	exon_skipping	97
HAGH	HsaEX0029226	0.537314	0.455951	0.081363	0.02	exon_skipping	96
HEATR1	HsaINT0074871	0.66528	0.604384	0.060896	0.01	intron_retention	1473
HEATR5A	HsaINT0074925	0.249404	0.131885	0.117519	0.09	intron_retention	6281
HELZ	HsaINT0075322	0.150064	0.086691	0.063373	0.03	intron_retention	802
HERC1	HsaINT0075476	0.373733	0.289151	0.084582	0.02	intron_retention	3166
HHLA3	HsaALTD0003030-3/3	0.242517	0.123007	0.11951	0.01	alternative_donor	101
HIP1R	HsaINT0076225	0.208281	0.131398	0.076883	0.02	intron_retention	324
HNRNPAB	HsaEX0030283	0.649599	0.533686	0.115913	0.01	exon_skipping	141
IBTK	HsaINT0078620	0.180559	0.096817	0.083742	0.02	intron_retention	1433
IFT122	HsaEX0031001	0.976288	0.884675	0.091613	0.01	exon_skipping	166
IL18RAP	HsaINT0080066	0.313601	0.170015	0.143586	0.01	intron_retention	3380
IL18RAP	HsaINT0080068	0.238775	0.377932	-0.139157	0.01	intron_retention	95
IL5RA	HsaINT0080410	0.150519	0.086574	0.063946	0.06	intron_retention	2425
INO80	HsaEX0031670	0.183351	0.170037	0.013315	0.01	exon_skipping	234
ISG20	HsaEX0032256	0.879908	0.772532	0.107377	0.08	exon_skipping	117
ITGA6	HsaINT0082504	0.255652	0.147263	0.108389	0.05	intron_retention	93
ITGA6	HsaINT0082507	0.182647	0.114204	0.068444	0.03	intron_retention	87
ITPR1	HsaINT0083204	0.142399	0.088386	0.054013	0.05	intron_retention	2145
JMJD5	HsaINT0083791	0.425728	0.348688	0.077041	0.02	intron_retention	936
KCNAB3	HsaINT0084242	0.227302	0.114561	0.112741	0.11	intron_retention	149
KDM1B	HsaEX0033236	0.948388	0.875553	0.072835	0.01	exon_skipping	185
KDM4A	HsaINT0085083	0.132557	0.089697	0.04286	0.01	intron_retention	2884
KDM5D	HsaEX0033347	0.046537	0.118733	-0.072196	0.05	exon_skipping	13
KDM6A	HsaEX0033366	0.459626	0.356599	0.103027	0.01	exon_skipping	156
KIAA0090	HsaALTA0004495-1/2	0.241912	0.130162	0.11175	0.05	alternative_acceptor	0
KIAA0895L	HsaINT0086231	0.140525	0.071905	0.06862	0.04	intron_retention	252
KRR1	HsaINT0089329	0.430766	0.302012	0.128754	0.02	intron_retention	1903
KRT73	HsaINT0089622	0.272811	0.211195	0.061616	0.01	intron_retention	368
KRTCAP3	HsaINT0089748	0.794315	0.642299	0.152015	0.02	intron_retention	416
LOC155060	HsaINT0093516	0.926003	0.702492	0.223511	0.08	intron_retention	127
LOC283314	HsaINT0093704	0.580417	0.405481	0.174936	0.11	intron_retention	452
LPHN1	HsaINT0095747	0.706566	0.605509	0.101057	0.03	intron_retention	338
LRBA	HsaINT0095943	0.142973	0.08137	0.061603	0.06	intron_retention	423
LYSMD1	HsaINT0097956	0.897207	0.782612	0.114595	0.04	intron_retention	715
MARCH3	HsaINT0099873	0.275954	0.154218	0.121737	0.07	intron_retention	112122
MBNL1	HsaEX0038110	0.167904	0.110162	0.057741	0.02	exon_skipping	340
MBTD1	HsaINT0100516	0.115632	0.057412	0.05822	0.01	intron_retention	1513
MED1	HsaINT0101335	0.142628	0.06708	0.075548	0.03	intron_retention	1192
MED14	HsaINT0101512	0.265816	0.157332	0.108484	0.07	intron_retention	12035
METTL14	HsaEX0038897	0.832564	0.739799	0.092766	0.01	exon_skipping	211
MFSD2A	HsaINT0102406	0.177606	0.070037	0.107569	0.06	intron_retention	91
MFSD8	HsaINT0102466	0.366645	0.290392	0.076253	0.01	intron_retention	2047
MIB2	HsaINT0102800	0.541286	0.678473	-0.137187	0.02	intron_retention	410
MIB2	HsaINT0102805	0.477936	0.582245	-0.104309	0.01	intron_retention	89
MON2	HsaINT0104313	0.154108	0.099681	0.054427	0.01	intron_retention	1734
MON2	HsaINT0104316	0.205376	0.143158	0.062218	0.02	intron_retention	16034
MPP5	HsaINT0104772	0.175322	0.106392	0.06893	0.06	intron_retention	659
MRPS28	HsaALTA0005358-2/2	0.912706	0.851669	0.061037	0.06	alternative_acceptor	60
MUTYH	HsaALTD0004095-3/3	0.161651	0.067245	0.094406	0.05	alternative_donor	20
MYCBP2	HsaINT0107317	0.104741	0.075365	0.029376	0.02	intron_retention	1873
MYH10	HsaINT0107490	0.946234	0.827293	0.118941	0.04	intron_retention	1289
MYL5	HsaINT0108037	0.750924	0.61139	0.139534	0.03	intron_retention	628
MYO15B	HsaINT0108282	0.183605	0.092377	0.091228	0.02	intron_retention	264
MYO15B	HsaINT0108304	0.395158	0.230474	0.164684	0.03	intron_retention	126
MYO15B	HsaINT0108319	0.548091	0.455128	0.092963	0.01	intron_retention	80
MYSM1	HsaINT0109321	0.337289	0.248969	0.08832	0.01	intron_retention	1614
N4BP3	HsaINT0109491	0.182644	0.104664	0.07798	0.02	intron_retention	121
NAA30	HsaINT0109578	0.146975	0.106973	0.040001	0.01	intron_retention	5023
NAA38	HsaALTD0004151-2/2	0.18633	0.128077	0.058253	0.01	alternative_donor	26
NAPB	HsaINT0109947	0.244929	0.111997	0.132932	0.13	intron_retention	371
NDUFC1	HsaEX0042315	0.175178	0.124839	0.050339	0.02	exon_skipping	59
NEIL1	HsaEX0042447	0.338581	0.136155	0.202425	0.13	exon_skipping	68
NEU3	HsaEX0042609	0.911621	0.806338	0.105282	0.02	exon_skipping	212
NEU3	HsaEX0042610	0.135256	0.079036	0.05622	0.04	exon_skipping	101
NFKBIL2	HsaINT0113180	0.180626	0.127146	0.053481	0.04	intron_retention	303
NIPAL2	HsaINT0113611	0.125945	0.07872	0.047225	0.02	intron_retention	1914
NOM1	HsaALTD0004351-2/2	0.224945	0.177498	0.047447	0.01	alternative_donor	79
NPR2	HsaINT0115414	0.246143	0.22822	0.017923	0.01	intron_retention	302
NR1H3	HsaEX0043673	0.906833	0.803762	0.10307	0.03	exon_skipping	125
NUMBL	HsaINT0116759	0.287848	0.215722	0.072127	0.07	intron_retention	2354
OAS2	HsaINT0117492	0.754147	0.895455	-0.141307	0.08	intron_retention	1133
ODF2L	HsaINT0117844	0.08412	0.073443	0.010677	0.01	intron_retention	131
OGFOD2	HsaALTA0005944-1/2	0.875248	0.749149	0.126099	0.01	alternative_acceptor	0
OMA1	HsaALTD0004496-1/3	0.357871	0.23616	0.121711	0.04	alternative_donor	0
ORC4L	HsaALTD0004501-1/2	0.864551	0.779313	0.085238	0.02	alternative_donor	0
OSGEPL1	HsaINT0118801	0.227922	0.144093	0.083828	0.01	intron_retention	5859
OTUD4	HsaINT0119011	0.141081	0.084755	0.056326	0.04	intron_retention	1635
OTUD4	HsaINT0119022	0.170186	0.12247	0.047716	0.03	intron_retention	6472
PAQR8	HsaINT0120259	0.204703	0.110054	0.094649	0.09	intron_retention	40912
PARP3	HsaALTA0006082-1/2	0.463456	0.258161	0.205295	0.11	alternative_acceptor	0
PDE8A	HsaINT0122259	0.154589	0.088336	0.066252	0.02	intron_retention	5693
PEX1	HsaINT0123126	0.296735	0.21765	0.079085	0.04	intron_retention	649
PFAS	HsaINT0123295	0.154396	0.143581	0.010815	0.01	intron_retention	356
PFAS	HsaINT0123298	0.130988	0.074088	0.056901	0.01	intron_retention	843
PHC3	HsaALTD0004712-1/2	0.927502	0.827675	0.099827	0.01	alternative_donor	0
PHF10	HsaINT0123861	0.40644	0.316356	0.090085	0.04	intron_retention	294
PHTF1	HsaINT0124423	0.317144	0.182451	0.134693	0.01	intron_retention	11320
PHTF2	HsaINT0124433	0.138133	0.122387	0.015747	0.01	intron_retention	1783
PIK3C2B	HsaINT0124972	0.141678	0.116431	0.025247	0.02	intron_retention	317
PIKFYVE	HsaEX0047622	0.840274	0.765955	0.074318	0.02	exon_skipping	168
PISD	HsaEX0047731	0.862959	0.765271	0.097688	0.06	exon_skipping	254
PK4P	HsaEX0047805	0.949778	0.835726	0.114052	0.02	exon_skipping	113
PKN2	HsaINT0126149	0.303152	0.199698	0.103454	0.02	intron_retention	225
PLB1	HsaEX0048037	0.784101	0.732323	0.051778	0.01	exon_skipping	96
PLTP	HsaINT0127847	0.192081	0.112683	0.079397	0.05	intron_retention	2388
POLL	HsaEX0048973	0.269809	0.150455	0.119354	0.04	exon_skipping	46
POLR2J3	HsaALTA0006536-4/4	0.487668	0.339889	0.147779	0.03	alternative_acceptor	41
POPDC2	HsaALTD0004957-2/2	0.894248	0.692396	0.201853	0.2	alternative_donor	141
PPIG	HsaINT0130252	0.228267	0.13627	0.091997	0.01	intron_retention	19151
PPOX	HsaALTA0006597-2/3	0.841771	0.728226	0.113545	0.04	alternative_acceptor	13
PRDM15	HsaINT0131391	0.135919	0.08412	0.051799	0.01	intron_retention	1284
PREP	HsaINT0131555	0.190748	0.156155	0.034593	0.01	intron_retention	3307
PRR5	HsaALTA0006726-1/2	0.641109	0.514632	0.126477	0.03	alternative_acceptor	0
PTBP2	HsaINT0133815	0.436289	0.334596	0.101693	0.03	intron_retention	169
PTPN4	HsaINT0134523	0.236543	0.190244	0.046298	0.03	intron_retention	6356
RAB36	HsaINT0136112	0.782163	0.626377	0.155786	0.02	intron_retention	2306
RABGAP1L	HsaEX0051803	0.340143	0.185646	0.154498	0.07	exon_skipping	214
RAD51C	HsaALTD0005258-2/3	0.234055	0.14236	0.091695	0.07	alternative_donor	53
RALGPS1	HsaEX0052092	0.949064	0.856299	0.092765	0.03	exon_skipping	51
RCAN1	HsaINT0138848	0.181929	0.057541	0.124387	0.02	intron_retention	1878
RERE	HsaINT0139403	0.631485	0.431609	0.199876	0.12	intron_retention	43117
REV1	HsaINT0139487	0.17501	0.11749	0.05752	0.05	intron_retention	2299
RHBDD1	HsaINT0140330	0.187144	0.140818	0.046326	0.04	intron_retention	1254
RHOBTB2	HsaINT0140492	0.531408	0.374344	0.157063	0.05	intron_retention	246
RIF1	HsaINT0140703	0.197774	0.133327	0.064447	0.04	intron_retention	494
RNGTT	HsaINT0141894	0.151654	0.106622	0.045032	0.04	intron_retention	1409
RP3-402G11.5	HsaALTD0005496-2/2	0.587742	0.43696	0.150782	0.02	alternative_donor	58
RP4-545C24.1	HsaEX0055256	0.117844	0.106779	0.011064	0.01	exon_skipping	54
RPA2	HsaINT0142323	0.27036	0.189653	0.080707	0.01	intron_retention	511
RPA2	HsaINT0142324	0.236281	0.156801	0.079479	0.02	intron_retention	2607
RPGR	HsaINT0142446	0.154255	0.104654	0.049602	0.01	intron_retention	2105
RPS3A	HsaALTD0005582-4/4	0.101014	0.0799	0.021115	0.01	alternative_donor	154
RRP1	HsaINT0143439	0.199578	0.130516	0.069062	0.01	intron_retention	1469
RWDD3	HsaEX0056010	0.294528	0.229993	0.064535	0.04	exon_skipping	133
SAMD4B	HsaALTA0007474-2/2	0.666226	0.543076	0.12315	0.08	alternative_acceptor	3
SCMH1	HsaEX0056513	0.77679	0.627347	0.149443	0.01	exon_skipping	66
SELP	HsaEX0057039	0.943527	0.813597	0.12993	0.01	exon_skipping	186
SELPLG	HsaINT0147185	0.697041	0.603172	0.093869	0.04	intron_retention	30
SETD2	HsaALTD0005811-2/3	0.186873	0.123195	0.063678	0.01	alternative_donor	49
SFXN2	HsaEX0057725	0.189842	0.131623	0.05822	0.01	exon_skipping	98
SGK223	HsaINT0148966	0.20009	0.111153	0.088937	0.04	intron_retention	36611
SIK3	HsaALTA0007805-2/2	0.747251	0.681061	0.06619	0.01	alternative_acceptor	180
SIK3	HsaINT0150071	0.917411	0.737225	0.180186	0.04	intron_retention	6512
SIP1	HsaEX0058374	0.963156	0.856718	0.106438	0.07	exon_skipping	69
SIPA1L3	HsaINT0150248	0.179503	0.113356	0.066147	0.02	intron_retention	4608
SLC12A7	HsaINT0150773	0.372739	0.29157	0.081169	0.01	intron_retention	2000
SLC22A17	HsaALTD0005961-1/2	0.836041	0.786968	0.049073	0.04	alternative_donor	0
SLC22A5	HsaEX0058910	0.933164	0.873105	0.060059	0.04	exon_skipping	124
SLC22A5	HsaINT0151436	0.669927	0.581511	0.088415	0.03	intron_retention	1026
SLC22A5	HsaINT0151440	0.309118	0.209099	0.10002	0.1	intron_retention	1528
SLC38A5	HsaINT0152890	0.627543	0.460023	0.16752	0.07	intron_retention	632
SLC6A16	HsaINT0153788	0.86268	0.755221	0.107459	0.02	intron_retention	239
SLX4	HsaINT0154679	0.123367	0.111203	0.012164	0.01	intron_retention	1388
SNPH	HsaINT0155962	0.266131	0.193996	0.072135	0.07	intron_retention	29564
SP140	HsaEX0061112	0.77935	0.696041	0.083309	0.02	exon_skipping	78
SRGAP2P2	HsaEX0061714	0.951907	0.873951	0.077956	0.02	exon_skipping	193
SRGAP2P2	HsaEX0061716	0.96003	0.869551	0.090479	0.04	exon_skipping	163
SRRT	HsaALTA0008225-2/2	0.814337	0.753792	0.060544	0.02	alternative_acceptor	12
SSH1	HsaINT0159433	0.168436	0.115567	0.052869	0.01	intron_retention	1501
STARD5	HsaINT0160367	0.62243	0.44932	0.17311	0.04	intron_retention	836
STK36	HsaINT0160885	0.803695	0.741362	0.062332	0.02	intron_retention	289
STX16	HsaEX0062678	0.365425	0.283686	0.081738	0.01	exon_skipping	15
SYNE2	HsaINT0162746	0.148183	0.089735	0.058448	0.01	intron_retention	6484
TADA1	HsaINT0163301	0.163304	0.101957	0.061347	0.01	intron_retention	6305
TARSL2	HsaINT0163824	0.146263	0.106493	0.03977	0.03	intron_retention	2838
TASP1	HsaINT0163848	0.198881	0.141716	0.057165	0.01	intron_retention	48072
TCP11L1	HsaINT0165169	0.170298	0.09404	0.076258	0.03	intron_retention	2434
TECPR2	HsaINT0165539	0.224878	0.14019	0.084688	0.02	intron_retention	13533
TEX264	HsaEX0064565	0.892852	0.824841	0.068011	0.01	exon_skipping	292
TGFBR3	HsaINT0166391	0.169485	0.066415	0.103071	0.06	intron_retention	10532
THBS3	HsaALTA0008629-2/2	0.903353	0.837202	0.066151	0.01	alternative_acceptor	4
TIAM1	HsaINT0167069	0.160376	0.09294	0.067436	0.03	intron_retention	5632
TIMELESS	HsaALTA0008651-2/2	0.814737	0.753211	0.061526	0.03	alternative_acceptor	3
TIMM10	HsaEX0064981	0.238732	0.07799	0.160741	0.1	exon_skipping	194
TIMM10	HsaINT0167180	0.41067	0.172109	0.238561	0.18	intron_retention	423
TIPIN	HsaEX0065020	0.949835	0.890784	0.059052	0.01	exon_skipping	64
TM2D2	HsaALTA0008692-2/2	0.88056	0.831604	0.048956	0.01	alternative_acceptor	101
TMEM116	HsaEX0065398	0.95686	0.800415	0.156445	0.06	exon_skipping	47
TMEM41B	HsaALTA0008796-1/2	0.902905	0.891616	0.011289	0.01	alternative_acceptor	0
TMTC4	HsaINT0169853	0.146415	0.122568	0.023847	0.02	intron_retention	5970
TOMM40	HsaALTA0008876-2/2	0.857208	0.83226	0.024948	0.02	alternative_acceptor	3
TPT1	HsaALTD0006737-2/2	0.644313	0.493144	0.151169	0.08	alternative_donor	2
TRIM32	HsaALTA0008976-2/2	0.436111	0.383698	0.052414	0.05	alternative_acceptor	3
TRPM7	HsaINT0173251	0.137921	0.063241	0.074681	0.01	intron_retention	1389
TRRAP	HsaINT0173393	0.157456	0.103611	0.053845	0.05	intron_retention	3509
TSC22D1	HsaEX0067518	0.624286	0.46827	0.156016	0.04	exon_skipping	146
TTC21B	HsaINT0174196	0.139884	0.079867	0.060017	0.05	intron_retention	7969
TXLNG	HsaINT0175649	0.155637	0.086773	0.068864	0.03	intron_retention	1511
TXNDC11	HsaEX0068443	0.767089	0.690105	0.076984	0.02	exon_skipping	130
UBR1	HsaINT0176719	0.189729	0.078727	0.111002	0.06	intron_retention	3546
UNC5CL	HsaINT0177898	0.14191	0.09873	0.04318	0.01	intron_retention	1792
UPP1	HsaALTD0007052-2/2	0.806819	0.732116	0.074704	0.01	alternative_donor	112
UQCRH	HsaEX0069493	0.805032	0.652312	0.15272	0.04	exon_skipping	148
URB1	HsaINT0178244	0.141624	0.090796	0.050827	0.03	intron_retention	1098
USP40	HsaINT0179129	0.157879	0.097582	0.060296	0.01	intron_retention	1060
USP53	HsaEX0069977	0.964395	0.864014	0.100382	0.06	exon_skipping	97
UTRN	HsaINT0179649	0.300556	0.201638	0.098918	0.02	intron_retention	3809
VPS13D	HsaINT0180621	0.144788	0.0779	0.066887	0.06	intron_retention	3054
VPS13D	HsaINT0180623	0.146518	0.076355	0.070163	0.02	intron_retention	2684
WBP1	HsaALTD0007164-1/2	0.669328	0.527988	0.141341	0.03	alternative_donor	0
WDFY3	HsaEX0070925	0.125891	0.082464	0.043427	0.01	exon_skipping	89
WDR60	HsaINT0182335	0.207641	0.157787	0.049854	0.02	intron_retention	7375
WDR90	HsaEX0071415	0.946814	0.903641	0.043174	0.04	exon_skipping	213
WHSC1L1	HsaINT0182955	0.229319	0.140741	0.088578	0.01	intron_retention	5118
WIZ	HsaEX0071548	0.745738	0.657154	0.088583	0.03	exon_skipping	399
WSB1	HsaEX0071632	0.373573	0.285451	0.088122	0.02	exon_skipping	176
XRN1	HsaINT0183935	0.405257	0.247436	0.157822	0.02	intron_retention	1274
XRRA1	HsaINT0184004	0.200474	0.132215	0.06826	0.02	intron_retention	43217
ZCCHC11	HsaALTA0009640-3/3	0.440314	0.268408	0.171906	0.02	alternative_acceptor	15
ZCWPW1	HsaEX0072410	0.951168	0.825301	0.125867	0.01	exon_skipping	76
ZCWPW1	HsaINT0185071	0.643501	0.4807	0.162801	0.04	intron_retention	1235
ZCWPW1	HsaINT0185073	0.435255	0.230329	0.204926	0.05	intron_retention	1600
ZKSCAN3	HsaEX0072826	0.835284	0.897014	-0.061729	0.04	exon_skipping	364
ZNF121	HsaEX0073013	0.227284	0.167192	0.060092	0.02	exon_skipping	58
ZNF169	HsaINT0186294	0.171111	0.08267	0.088441	0.05	intron_retention	13495
ZNF318	HsaEX6047366	0.495827	0.361008	0.13482	0.01	exon_skipping	100
ZNF395	HsaALTA0009813-1/2	0.741862	0.611477	0.130385	0.01	alternative_acceptor	0
ZNF514	HsaEX0073832	0.634588	0.538441	0.096146	0.02	exon_skipping	122
ZNF664	HsaALTD0007491-2/2	0.657158	0.551922	0.105236	0.04	alternative_donor	49

## Sheet: Active_vs_Healthy
GENE	EVENT	SLEact	Healthy	E.dPsi.	MV.dPsi._at_0.95	event_type	LENGTH
A2LD1	HsaEX0000102	0.062867	0.139183	-0.076315	0.01	exon_skipping	212
ABCA1	HsaEX0000223	0.891055	0.946621	-0.055566	0.04	exon_skipping	73
ABCA1	HsaINT0000387	0.158833	0.218778	-0.059946	0.02	intron_retention	1520
ABCA1	HsaINT0000396	0.088203	0.115387	-0.027184	0.01	intron_retention	1269
ABCB6	HsaINT0001031	0.306518	0.428347	-0.121829	0.04	intron_retention	235
ABCB8	HsaINT0001065	0.240292	0.317377	-0.077085	0.01	intron_retention	76
ABCG1	HsaEX0000572	0.787395	0.868903	-0.081508	0.03	exon_skipping	51
AC005840.2	HsaEX0000883	0.352894	0.461269	-0.108375	0.01	exon_skipping	368
AC138969.2	HsaEX0001646	0.863326	0.932932	-0.069606	0.01	exon_skipping	72
ACAD10	HsaEX0001740	0.758106	0.853359	-0.095253	0.01	exon_skipping	160
ACO1	HsaINT0002570	0.6597	0.237409	0.422291	0.03	intron_retention	1144
ACO1	HsaINT0002571	0.678183	0.253111	0.425071	0.16	intron_retention	1884
ACO1	HsaINT0002572	0.630062	0.237544	0.392519	0.17	intron_retention	726
ACO1	HsaINT0002573	0.642428	0.261539	0.380889	0.08	intron_retention	1548
ACO1	HsaINT0002575	0.506416	0.153038	0.353378	0.01	intron_retention	8308
ACO1	HsaINT0002577	0.570528	0.196889	0.373638	0.04	intron_retention	916
ACTL6A	HsaALTD0000133-2/3	0.598662	0.661101	-0.062438	0.01	alternative_donor	144
ADAM15	HsaINT0003543	0.38097	0.459767	-0.078797	0.03	intron_retention	1412
ADAMTSL5	HsaINT0004374	0.057203	0.118467	-0.061263	0.05	intron_retention	313
ADCY7	HsaALTD0000167-1/2	0.36485	0.472276	-0.107426	0.02	alternative_donor	0
AEBP1	HsaALTA0000261-1/2	0.07465	0.203205	-0.128555	0.03	alternative_acceptor	0
AFF4	HsaINT0005212	0.192791	0.224297	-0.031505	0.01	intron_retention	253
AGBL5	HsaINT0005491	0.209495	0.291071	-0.081576	0.01	intron_retention	961
AGK	HsaINT0005536	0.392436	0.504245	-0.111809	0.04	intron_retention	1177
AIFM3	HsaINT0006030	0.112847	0.185348	-0.072501	0.03	intron_retention	1265
ALOX12	HsaINT0007211	0.396347	0.499194	-0.102847	0.03	intron_retention	3445
AMZ2P1	HsaINT0007817	0.36757	0.486288	-0.118718	0.03	intron_retention	314
ANAPC1	HsaEX0004038	0.799682	0.867172	-0.067489	0.02	exon_skipping	92
ANAPC4	HsaINT0007895	0.212565	0.313085	-0.10052	0.02	intron_retention	1383
ANKRD11	HsaINT0008398	0.536926	0.614806	-0.07788	0.01	intron_retention	2341
ANKRD23	HsaEX0004380	0.650773	0.810071	-0.159298	0.06	exon_skipping	99
ANKRD55	HsaINT0009165	0.119892	0.197939	-0.078047	0.01	intron_retention	10139
AOC3	HsaINT0009844	0.325878	0.421781	-0.095903	0.02	intron_retention	1504
AP002004.1	HsaEX0004836	0.160823	0.277465	-0.116643	0.02	exon_skipping	140
APOBEC3B	HsaINT0010600	0.543646	0.752975	-0.209329	0.05	intron_retention	1580
ARFGEF2	HsaINT0011171	0.131549	0.075178	0.056371	0.05	intron_retention	3380
ARG1	HsaINT0011203	0.127533	0.224777	-0.097244	0.05	intron_retention	1933
ARHGAP12	HsaINT0011276	0.236705	0.315361	-0.078656	0.04	intron_retention	3426
ARVCF	HsaINT0012978	0.214961	0.113597	0.101363	0.05	intron_retention	691
ATAD3B	HsaEX0006445	0.120396	0.198729	-0.078333	0.02	exon_skipping	120
ATAD3B	HsaINT0013714	0.405198	0.485414	-0.080216	0.02	intron_retention	982
ATG10	HsaEX0006542	0.898733	0.947387	-0.048654	0.01	exon_skipping	108
ATG4B	HsaALTA0000760-2/2	0.76088	0.837959	-0.07708	0.02	alternative_acceptor	4
ATG4B	HsaALTD0000549-1/2	0.762772	0.844053	-0.081281	0.02	alternative_donor	0
ATM	HsaINT0014206	0.122256	0.193875	-0.071618	0.01	intron_retention	2454
ATP6V1C1	HsaINT0015188	0.108451	0.171864	-0.063413	0.02	intron_retention	1509
ATP8A1	HsaINT0015332	0.081453	0.162774	-0.08132	0.04	intron_retention	4616
ATXN2L	HsaALTA0000833-2/2	0.588571	0.635314	-0.046743	0.01	alternative_acceptor	23
ATXN7L3	HsaALTA0000837-2/2	0.133292	0.174912	-0.04162	0.02	alternative_acceptor	21
AUP1	HsaINT0015891	0.428722	0.513886	-0.085163	0.04	intron_retention	196
AUTS2	HsaINT0015932	0.210245	0.130714	0.079531	0.02	intron_retention	1170
AVIL	HsaINT0015950	0.753982	0.808024	-0.054043	0.01	intron_retention	1748
AVIL	HsaINT0015958	0.240788	0.348012	-0.107224	0.04	intron_retention	1223
AVIL	HsaINT0015960	0.280094	0.398567	-0.118473	0.02	intron_retention	728
B3GALNT2	HsaINT0016116	0.112947	0.15686	-0.043913	0.01	intron_retention	2746
B4GALT7	HsaINT0016285	0.19618	0.255862	-0.059682	0.01	intron_retention	3918
BACE1	HsaINT0016310	0.719913	0.85906	-0.139147	0.06	intron_retention	1240
BACE1	HsaINT0016311	0.731836	0.80191	-0.070074	0.02	intron_retention	662
BACE2	HsaEX0007520	0.874605	0.954355	-0.07975	0.01	exon_skipping	89
BCAP29	HsaINT0017020	0.086168	0.159847	-0.073679	0.01	intron_retention	4895
BDH2	HsaINT0017400	0.209813	0.347061	-0.137248	0.05	intron_retention	1017
BID	HsaINT0017679	0.131659	0.218263	-0.086604	0.01	intron_retention	24206
BRD9	HsaINT0018572	0.433542	0.572202	-0.13866	0.05	intron_retention	1388
BRWD1	HsaINT0018771	0.144365	0.21335	-0.068985	0.02	intron_retention	3302
BTBD11	HsaINT0018954	0.161363	0.104613	0.05675	0.02	intron_retention	200411
BTN3A2	HsaINT0019138	0.528001	0.597636	-0.069635	0.02	intron_retention	716
BTN3A3	HsaINT0019156	0.173026	0.241118	-0.068093	0.01	intron_retention	907
BZRAP1	HsaINT0019281	0.412321	0.515666	-0.103345	0.02	intron_retention	1726
C11orf35	HsaINT0019767	0.376502	0.446875	-0.070374	0.01	intron_retention	65
C11orf35	HsaINT0019770	0.410317	0.497928	-0.087611	0.01	intron_retention	89
C11orf67	HsaINT0019895	0.077757	0.144686	-0.066929	0.01	intron_retention	27093
C12orf4	HsaINT0020082	0.091477	0.139176	-0.047699	0.03	intron_retention	868
C14orf118	HsaEX0009376	0.890952	0.937386	-0.046434	0.01	exon_skipping	51
C14orf156	HsaINT0020594	0.276302	0.425101	-0.148798	0.09	intron_retention	1616
C14orf80	HsaINT0020834	0.169138	0.227844	-0.058705	0.01	intron_retention	354
C16orf7	HsaINT0021138	0.380471	0.518435	-0.137965	0.09	intron_retention	1660
C16orf86	HsaALTA0001100-1/2	0.787914	0.841531	-0.053617	0.01	alternative_acceptor	0
C16orf93	HsaINT0021235	0.736396	0.819687	-0.083292	0.01	intron_retention	152
C17orf101	HsaINT0021246	0.118125	0.185286	-0.067162	0.02	intron_retention	5661
C17orf42	HsaINT0021299	0.289343	0.44954	-0.160197	0.01	intron_retention	3503
C19orf12	HsaEX0009924	0.214506	0.254181	-0.039675	0.01	exon_skipping	121
C1D	HsaALTD0000882-2/2	0.662633	0.764451	-0.101818	0.03	alternative_donor	13
C1orf159	HsaINT0022234	0.225052	0.383078	-0.158026	0.07	intron_retention	1043
C1orf228	HsaINT0022404	0.594349	0.650875	-0.056526	0.01	intron_retention	146
C21orf2	HsaINT0023065	0.35599	0.40373	-0.04774	0.01	intron_retention	2495
C21orf63	HsaALTD0000949-2/3	0.655211	0.817734	-0.162523	0.01	alternative_donor	9
C2CD3	HsaEX0010659	0.790454	0.899163	-0.108709	0.01	exon_skipping	158
C3orf63	HsaEX0010936	0.895012	0.967464	-0.072453	0.01	exon_skipping	106
C4orf21	HsaEX0010988	0.795284	0.960885	-0.165601	0.12	exon_skipping	128
C7orf44	HsaEX0011454	0.68328	0.779586	-0.096306	0.01	exon_skipping	599
C7orf49	HsaINT0024970	0.813401	0.70937	0.104031	0.02	intron_retention	860
C7orf53	HsaINT0024988	0.731326	0.876699	-0.145372	0.05	intron_retention	1979
C9orf85	HsaEX0011739	0.809508	0.874243	-0.064734	0.01	exon_skipping	114
CALML4	HsaEX0012182	0.707791	0.817198	-0.109407	0.02	exon_skipping	141
CALML4	HsaINT0026928	0.237036	0.321729	-0.084693	0.01	intron_retention	5439
CALML4	HsaINT0026929	0.55478	0.611773	-0.056993	0.01	intron_retention	1912
CAPN12	HsaINT0027375	0.608196	0.855082	-0.246886	0.17	intron_retention	565
CAPN12	HsaINT0027379	0.276986	0.414983	-0.137997	0.05	intron_retention	114
CARKD	HsaINT0027779	0.848934	0.941923	-0.092989	0.02	intron_retention	992
CAST	HsaEX0012625	0.591595	0.765302	-0.173707	0.01	exon_skipping	39
CBR4	HsaINT0028432	0.431523	0.519717	-0.088194	0.02	intron_retention	11742
CBS	HsaINT0028442	0.174108	0.205092	-0.030984	0.02	intron_retention	2131
CCDC17	HsaALTD0001201-2/2	0.160229	0.310227	-0.149998	0.04	alternative_donor	195
CCDC17	HsaINT0029353	0.310086	0.448721	-0.138635	0.06	intron_retention	289
CCDC84	HsaINT0030030	0.55096	0.62587	-0.07491	0.01	intron_retention	655
CCDC90B	HsaEX0013527	0.135985	0.228083	-0.092099	0.03	exon_skipping	85
CCDC93	HsaALTA0001596-1/2	0.053062	0.131583	-0.07852	0.07	alternative_acceptor	0
CCL3	HsaINT0030288	0.264581	0.411207	-0.146626	0.01	intron_retention	688
CCNE2	HsaINT0030417	0.625888	0.889686	-0.263798	0.2	intron_retention	491
CD1C	HsaEX0013774	0.793618	0.854796	-0.061179	0.02	exon_skipping	91
CDH23	HsaALTA0001714-1/2	0.181757	0.314187	-0.13243	0.03	alternative_acceptor	0
CDK10	HsaINT0032374	0.525455	0.583289	-0.057834	0.01	intron_retention	71
CDK3	HsaINT0032552	0.224514	0.295305	-0.070791	0.02	intron_retention	582
CEACAM21	HsaALTA0001757-2/2	0.213318	0.342061	-0.128744	0.08	alternative_acceptor	83
CEACAM21	HsaINT0032952	0.1096	0.164486	-0.054886	0.02	intron_retention	861
CEACAM21	HsaINT0032956	0.155284	0.248325	-0.093041	0.03	intron_retention	592
CELF2	HsaEX0014523	0.573512	0.64632	-0.072808	0.03	exon_skipping	80
CEP192	HsaEX0014738	0.829348	0.934381	-0.105033	0.03	exon_skipping	149
CEP63	HsaINT0033852	0.131079	0.17106	-0.039981	0.02	intron_retention	9243
CKAP2	HsaEX0015446	0.90298	0.975911	-0.07293	0.01	exon_skipping	76
CLEC17A	HsaINT0036149	0.6496	0.495051	0.154549	0.02	intron_retention	473
CNIH2	HsaINT0037074	0.0857	0.183727	-0.098027	0.02	intron_retention	100
CNOT1	HsaEX0015976	0.10458	0.134054	-0.029474	0.01	exon_skipping	98
CNPY4	HsaINT0037353	0.19252	0.252923	-0.060403	0.02	intron_retention	1607
COG4	HsaINT0037806	0.495675	0.558695	-0.06302	0.02	intron_retention	766
COL9A2	HsaINT0039803	0.06213	0.12151	-0.05938	0.05	intron_retention	1420
COL9A3	HsaEX0016692	0.784892	0.888388	-0.103496	0.04	exon_skipping	55
COMTD1	HsaINT0039961	0.262494	0.322729	-0.060234	0.01	intron_retention	384
COPS5	HsaINT0040120	0.213079	0.291916	-0.078836	0.02	intron_retention	2494
CORO1B	HsaINT0040261	0.308859	0.40332	-0.094461	0.05	intron_retention	339
CORO1B	HsaINT0040262	0.324637	0.406757	-0.08212	0.03	intron_retention	103
CORO1B	HsaINT0040264	0.238013	0.330325	-0.092313	0.04	intron_retention	88
CORO1B	HsaINT0040265	0.358162	0.423672	-0.06551	0.03	intron_retention	685
CORO1B	HsaINT0040266	0.265905	0.354267	-0.088361	0.04	intron_retention	71
CORO1B	HsaINT0040268	0.210776	0.293579	-0.082802	0.04	intron_retention	836
CPNE8	HsaEX0017026	0.075636	0.137082	-0.061447	0.05	exon_skipping	64
CPSF4	HsaINT0040978	0.489378	0.588418	-0.099041	0.02	intron_retention	1525
CRAMP1L	HsaEX0017128	0.777206	0.858819	-0.081613	0.01	exon_skipping	66
CREB3L2	HsaINT0041307	0.119336	0.189146	-0.06981	0.01	intron_retention	15851
CREBZF	HsaINT0041374	0.54913	0.612508	-0.063378	0.01	intron_retention	213
CROCC	HsaEX0017300	0.608377	0.688609	-0.080232	0.01	exon_skipping	200
CTC-358I24.1	HsaEX0017699	0.792142	0.885954	-0.093812	0.02	exon_skipping	108
CTNS	HsaEX0017885	0.790146	0.899769	-0.109624	0.02	exon_skipping	85
CTTN	HsaINT0043171	0.165757	0.219461	-0.053705	0.02	intron_retention	2239
CTU2	HsaEX0017967	0.914888	0.971279	-0.056391	0.02	exon_skipping	79
CUL7	HsaEX0018035	0.280977	0.383162	-0.102185	0.01	exon_skipping	43
CUL9	HsaEX0018050	0.717684	0.81065	-0.092966	0.01	exon_skipping	136
CXorf23	HsaINT0043752	0.394633	0.54205	-0.147417	0.01	intron_retention	12450
CXorf23	HsaINT0043759	0.354221	0.526986	-0.172765	0.01	intron_retention	1606
CYP2D7P1	HsaEX0018277	0.879459	0.967616	-0.088157	0.01	exon_skipping	153
DCP1A	HsaEX0018718	0.855459	0.938592	-0.083133	0.02	exon_skipping	108
DCUN1D2	HsaINT0045717	0.191522	0.285635	-0.094113	0.02	intron_retention	3096
DDX47	HsaINT0046313	0.143903	0.242743	-0.09884	0.05	intron_retention	550
DHRS1	HsaEX0019505	0.754665	0.853937	-0.099272	0.04	exon_skipping	144
DHRS1	HsaEX0019507	0.734687	0.845741	-0.111054	0.06	exon_skipping	50
DHX34	HsaINT0047699	0.292396	0.389076	-0.09668	0.02	intron_retention	539
DHX37	HsaEX0019633	0.929496	0.971522	-0.042026	0.01	exon_skipping	93
DMPK	HsaALTA0002543-2/2	0.495837	0.62282	-0.126983	0.04	alternative_acceptor	4
DMXL1	HsaINT0049073	0.057601	0.111174	-0.053573	0.02	intron_retention	8071
DNAJB14	HsaEX0020246	0.109955	0.141302	-0.031347	0.01	exon_skipping	76
DNAJB14	HsaINT0050206	0.115485	0.189889	-0.074404	0.02	intron_retention	7264
DNHD1	HsaEX0020408	0.899573	0.975405	-0.075832	0.01	exon_skipping	150
DNHD1	HsaINT0050591	0.55431	0.769276	-0.214966	0.04	intron_retention	4037
DONSON	HsaINT0051507	0.140198	0.217842	-0.077644	0.03	intron_retention	923
DPEP2	HsaINT0051640	0.624189	0.66794	-0.043752	0.01	intron_retention	313
DSN1	HsaALTD0002047-2/2	0.153192	0.240677	-0.087485	0.06	alternative_donor	268
DSN1	HsaEX0021028	0.920563	0.980744	-0.060181	0.01	exon_skipping	105
DTYMK	HsaEX0021140	0.849082	0.909272	-0.06019	0.02	exon_skipping	91
DVL2	HsaALTD0002074-2/2	0.697343	0.759955	-0.062613	0.01	alternative_donor	12
EEF1B2	HsaINT0054097	0.826144	0.920749	-0.094605	0.03	intron_retention	228
EIF1AY	HsaINT0054784	0.052277	0.102643	-0.050366	0.04	intron_retention	1780
EIF2A	HsaINT0054800	0.178036	0.231181	-0.053145	0.01	intron_retention	3311
EIF2AK2	HsaALTA0002804-2/4	0.172002	0.280383	-0.108381	0.04	alternative_acceptor	24
ELF2	HsaEX0022116	0.262204	0.332709	-0.070505	0.02	exon_skipping	103
ELK4	HsaINT0055556	0.133067	0.190417	-0.05735	0.02	intron_retention	7740
ELMOD3	HsaINT0055687	0.125191	0.197724	-0.072533	0.02	intron_retention	230
ENG	HsaINT0056243	0.2926	0.368596	-0.075996	0.01	intron_retention	4266
ENPP4	HsaINT0056449	0.184846	0.233498	-0.048652	0.01	intron_retention	2053
ENY2	HsaINT0056568	0.107819	0.164173	-0.056354	0.02	intron_retention	1653
ERAP2	HsaALTD0002274-2/2	0.175656	0.225585	-0.049929	0.03	alternative_donor	56
ERAP2	HsaINT0057460	0.252015	0.374207	-0.122192	0.05	intron_retention	1316
ERLIN1	HsaALTD0002293-1/2	0.753654	0.865953	-0.112299	0.03	alternative_donor	0
ERO1LB	HsaINT0057940	0.11714	0.221293	-0.104153	0.03	intron_retention	2255
ESRRA	HsaINT0058137	0.226703	0.29244	-0.065736	0.01	intron_retention	1431
EXOSC8	HsaINT0058856	0.081838	0.149759	-0.067921	0.01	intron_retention	178
EXOSC8	HsaINT0058858	0.496818	0.542945	-0.046127	0.01	intron_retention	1508
EZH2	HsaINT0059063	0.254189	0.445643	-0.191454	0.09	intron_retention	443
FAIM3	HsaINT0059428	0.723747	0.757849	-0.034102	0.01	intron_retention	1861
FAM118B	HsaINT0059638	0.28131	0.375611	-0.094301	0.03	intron_retention	635
FAM131A	HsaEX0023945	0.790794	0.868153	-0.077359	0.02	exon_skipping	61
FAM13A	HsaINT0059927	0.12347	0.179903	-0.056433	0.05	intron_retention	8116
FAM149B1	HsaINT0060010	0.157294	0.301732	-0.144438	0.06	intron_retention	2237
FAM188A	HsaINT0060486	0.125539	0.137096	-0.011557	0.01	intron_retention	909
FAM195A	HsaEX0024349	0.392288	0.599434	-0.207146	0.07	exon_skipping	133
FAM195A	HsaINT0060645	0.294741	0.381183	-0.086442	0.02	intron_retention	5167
FAM54B	HsaINT0061157	0.457793	0.524969	-0.067176	0.01	intron_retention	515
FAM65B	HsaINT0061288	0.821526	0.900381	-0.078854	0.03	intron_retention	1133
FANCA	HsaEX0024729	0.880163	0.937376	-0.057213	0.02	exon_skipping	85
FANCA	HsaINT0061766	0.553441	0.642262	-0.088821	0.03	intron_retention	704
FAR2	HsaINT0061983	0.092831	0.150091	-0.05726	0.01	intron_retention	22661
FASTKD1	HsaINT0062154	0.220433	0.307719	-0.087286	0.03	intron_retention	3089
FBF1	HsaINT0062285	0.600724	0.733639	-0.132915	0.03	intron_retention	553
FBXO21	HsaALTA0003277-2/2	0.198745	0.378345	-0.1796	0.05	alternative_acceptor	21
FIBP	HsaINT0064199	0.20027	0.2742	-0.07393	0.02	intron_retention	322
FITM1	HsaINT0064278	0.484829	0.601502	-0.116673	0.04	intron_retention	381
FLJ35776	HsaINT0064599	0.143086	0.239878	-0.096793	0.04	intron_retention	179
FOXP1	HsaALTA0003453-1/2	0.288502	0.372454	-0.083952	0.01	alternative_acceptor	0
FPGS	HsaINT0065761	0.592144	0.72713	-0.134986	0.03	intron_retention	880
FRMD4A	HsaINT0065988	0.719403	0.884423	-0.165019	0.13	intron_retention	4382
FRMD4B	HsaINT0066008	0.134856	0.088355	0.046501	0.02	intron_retention	1659
FRY	HsaINT0066170	0.126239	0.160025	-0.033786	0.02	intron_retention	1687
FYB	HsaINT0066785	0.155305	0.238667	-0.083362	0.02	intron_retention	16455
GALK2	HsaEX0026861	0.065937	0.149159	-0.083222	0.02	exon_skipping	130
GALNS	HsaINT0067406	0.149867	0.222783	-0.072916	0.03	intron_retention	3226
GAS6	HsaINT0067855	0.26034	0.340163	-0.079823	0.01	intron_retention	1536
GATS	HsaINT0067955	0.314587	0.473364	-0.158777	0.06	intron_retention	183
GBP3	HsaINT0068120	0.212024	0.291837	-0.079813	0.01	intron_retention	655
GBP3	HsaINT0068121	0.106463	0.181777	-0.075314	0.01	intron_retention	1157
GDPD3	HsaINT0068539	0.344329	0.416987	-0.072657	0.02	intron_retention	610
GFM2	HsaINT0068696	0.106829	0.178015	-0.071186	0.02	intron_retention	595
GOLGA3	HsaINT0070446	0.206393	0.274214	-0.067821	0.04	intron_retention	3120
GPR132	HsaEX0028285	0.338273	0.410114	-0.071841	0.02	exon_skipping	780
GPX4	HsaINT0071982	0.279264	0.360971	-0.081707	0.01	intron_retention	256
GRIN3B	HsaINT0072589	0.825756	0.938641	-0.112884	0.03	intron_retention	326
GUSB	HsaINT0073792	0.196458	0.25366	-0.057202	0.02	intron_retention	214
HEATR5A	HsaINT0074926	0.104143	0.150475	-0.046331	0.02	intron_retention	11133
HECTD1	HsaINT0075134	0.13142	0.195124	-0.063703	0.03	intron_retention	98
HERC1	HsaINT0075422	0.097183	0.184344	-0.08716	0.01	intron_retention	154
HERC3	HsaEX0029768	0.792177	0.861813	-0.069636	0.02	exon_skipping	24
HINFP	HsaINT0076149	0.344915	0.423564	-0.078649	0.02	intron_retention	580
HIRIP3	HsaEX0030026	0.671503	0.764483	-0.09298	0.01	exon_skipping	938
HMBS	HsaINT0076550	0.142844	0.269697	-0.126853	0.04	intron_retention	240
HMGN3	HsaINT0076785	0.541258	0.676206	-0.134948	0.05	intron_retention	549
HSPC159	HsaINT0078004	0.197042	0.284195	-0.087153	0.03	intron_retention	762
HTT	HsaEX0030683	0.905269	0.974637	-0.069367	0.01	exon_skipping	48
IFFO1	HsaEX0030920	0.401772	0.468112	-0.06634	0.01	exon_skipping	106
IFI27L1	HsaINT0078896	0.312286	0.489704	-0.177417	0.05	intron_retention	501
IFI44	HsaINT0078918	0.304524	0.362337	-0.057813	0.02	intron_retention	2049
IFT122	HsaEX0030994	0.813517	0.911707	-0.098191	0.02	exon_skipping	54
IFT20	HsaINT0079142	0.41712	0.5066	-0.08948	0.01	intron_retention	439
IFT88	HsaINT0079261	0.187654	0.318806	-0.131152	0.03	intron_retention	238
IGHMBP2	HsaINT0079508	0.333843	0.42877	-0.094927	0.01	intron_retention	3941
IL17RC	HsaINT0079990	0.236084	0.378878	-0.142794	0.01	intron_retention	1664
IL18RAP	HsaEX0031404	0.565963	0.637589	-0.071626	0.02	exon_skipping	325
IL18RAP	HsaINT0080068	0.261716	0.38063	-0.118914	0.08	intron_retention	95
IMMP1L	HsaINT0080552	0.112736	0.185262	-0.072525	0.01	intron_retention	22689
INADL	HsaEX0031638	0.843789	0.938721	-0.094933	0.01	exon_skipping	92
INO80C	HsaEX0031686	0.123838	0.230525	-0.106688	0.01	exon_skipping	54
IRF7	HsaEX0032238	0.626002	0.699016	-0.073014	0.03	exon_skipping	226
ISG20	HsaEX0032256	0.860632	0.772259	0.088373	0.02	exon_skipping	117
ITIH4	HsaINT0083046	0.352093	0.453935	-0.101842	0.03	intron_retention	178
ITIH4	HsaINT0083047	0.416862	0.475467	-0.058605	0.01	intron_retention	88
JHDM1D	HsaINT0083751	0.276975	0.357986	-0.081011	0.01	intron_retention	4091
JMJD7	HsaINT0083801	0.437036	0.504	-0.066964	0.02	intron_retention	76
KIAA0090	HsaINT0085471	0.192397	0.26773	-0.075333	0.01	intron_retention	1775
KIAA0182	HsaINT0085575	0.379902	0.444934	-0.065032	0.01	intron_retention	5526
KIAA0319L	HsaALTD0003433-1/3	0.370309	0.442981	-0.072672	0.05	alternative_donor	0
KIAA0556	HsaEX0033707	0.821432	0.919358	-0.097926	0.02	exon_skipping	107
KIAA0586	HsaEX0033759	0.730099	0.834669	-0.10457	0.03	exon_skipping	66
KIAA1530	HsaINT0086946	0.356559	0.448349	-0.09179	0.01	intron_retention	1927
KIAA1731	HsaEX0034262	0.807696	0.905021	-0.097325	0.01	exon_skipping	97
KLC3	HsaINT0088443	0.269045	0.434253	-0.165208	0.05	intron_retention	89
KLC3	HsaINT0088444	0.299519	0.423673	-0.124153	0.01	intron_retention	206
KLC3	HsaINT0088445	0.379708	0.629964	-0.250256	0.11	intron_retention	268
KLC3	HsaINT0088453	0.140638	0.283409	-0.142771	0.1	intron_retention	82
KLHL18	HsaEX0034779	0.947429	0.987071	-0.039642	0.01	exon_skipping	131
KLRAQ1	HsaALTA0004628-2/2	0.137415	0.23951	-0.102095	0.03	alternative_acceptor	39
LAG3	HsaINT0090021	0.300667	0.430633	-0.129966	0.05	intron_retention	281
LAIR2	HsaEX0035189	0.787068	0.867901	-0.080833	0.01	exon_skipping	51
LARP7	HsaALTD0003556-2/3	0.11596	0.221544	-0.105584	0.04	alternative_donor	69
LARP7	HsaINT0090725	0.120456	0.193866	-0.073411	0.01	intron_retention	3087
LIN7C	HsaINT0092111	0.123465	0.226679	-0.103214	0.07	intron_retention	554
LINS1	HsaALTD0003599-2/2	0.087534	0.160656	-0.073122	0.01	alternative_donor	4
LIPN	HsaEX0035931	0.851572	0.957864	-0.106292	0.03	exon_skipping	110
LIPN	HsaINT0092235	0.131133	0.15873	-0.027598	0.02	intron_retention	1916
LOC643008	HsaINT0094869	0.077329	0.142142	-0.064813	0.01	intron_retention	462
LOC96610	HsaINT0095441	0.877028	0.93036	-0.053332	0.01	intron_retention	2330
LRBA	HsaALTA0004820-2/2	0.077951	0.150487	-0.072536	0.01	alternative_acceptor	15
LRDD	HsaALTA0004824-2/2	0.237439	0.306633	-0.069194	0.01	alternative_acceptor	60
LRDD	HsaINT0096065	0.312449	0.359777	-0.047327	0.01	intron_retention	506
LRDD	HsaINT0096066	0.633471	0.722188	-0.088717	0.03	intron_retention	282
LRIG1	HsaEX0036373	0.881313	0.964374	-0.083062	0.02	exon_skipping	72
LRRC29	HsaINT0096785	0.47941	0.607198	-0.127788	0.04	intron_retention	94
LRRC40	HsaINT0096874	0.176337	0.246133	-0.069796	0.04	intron_retention	2581
LRRK1	HsaINT0097206	0.154048	0.211798	-0.05775	0.04	intron_retention	2205
LST1	HsaEX0036877	0.408232	0.503862	-0.095629	0.05	exon_skipping	93
LXN	HsaINT0097774	0.097135	0.20388	-0.106745	0.02	intron_retention	1921
MAMDC4	HsaEX0037333	0.869203	0.969277	-0.100074	0.02	exon_skipping	91
MAN1B1	HsaINT0098701	0.264314	0.298109	-0.033794	0.01	intron_retention	4452
MAP3K6	HsaINT0099223	0.257303	0.383515	-0.126212	0.01	intron_retention	134
MAP4	HsaEX0037620	0.726601	0.807189	-0.080588	0.03	exon_skipping	114
MAPK7	HsaEX0037771	0.865138	0.918087	-0.052949	0.01	exon_skipping	237
MARCH2	HsaEX0037867	0.552077	0.615231	-0.063154	0.03	exon_skipping	271
MAST2	HsaINT0100137	0.137422	0.195677	-0.058255	0.01	intron_retention	2358
MCM7	HsaINT0100875	0.259642	0.315984	-0.056342	0.01	intron_retention	75
MCM9	HsaEX0038281	0.577256	0.707612	-0.130356	0.06	exon_skipping	146
MCTP2	HsaEX0038337	0.872898	0.943427	-0.070529	0.02	exon_skipping	123
MDN1	HsaEX0038452	0.879604	0.95396	-0.074356	0.04	exon_skipping	173
MED13	HsaINT0101446	0.105911	0.115952	-0.010041	0.01	intron_retention	4385
MED24	HsaINT0101610	0.159821	0.233149	-0.073327	0.02	intron_retention	422
METTL11A	HsaALTD0003883-3/3	0.811492	0.857978	-0.046486	0.01	alternative_donor	157
MGC29506	HsaINT0102638	0.134557	0.243348	-0.108791	0.01	intron_retention	1094
MIB2	HsaINT0102794	0.466546	0.568426	-0.10188	0.04	intron_retention	74
MIB2	HsaINT0102795	0.417815	0.500017	-0.082202	0.02	intron_retention	88
MIB2	HsaINT0102798	0.623578	0.686575	-0.062997	0.01	intron_retention	93
MIB2	HsaINT0102800	0.557547	0.677351	-0.119804	0.07	intron_retention	410
MIB2	HsaINT0102801	0.449678	0.504381	-0.054703	0.01	intron_retention	73
MIB2	HsaINT0102803	0.151868	0.237181	-0.085313	0.04	intron_retention	587
MIB2	HsaINT0102805	0.507817	0.581472	-0.073655	0.03	intron_retention	89
MIB2	HsaINT0102806	0.505693	0.603215	-0.097522	0.06	intron_retention	100
MIB2	HsaINT0102807	0.375606	0.454426	-0.07882	0.04	intron_retention	117
MLH3	HsaINT0103425	0.083001	0.176817	-0.093816	0.03	intron_retention	1599
MLL	HsaINT0103443	0.297759	0.354049	-0.05629	0.02	intron_retention	3638
MMP17	HsaINT0103971	0.118354	0.222734	-0.10438	0.03	intron_retention	9541
MMS19	HsaINT0104136	0.386034	0.4533	-0.067266	0.02	intron_retention	383
MPHOSPH6	HsaINT0104626	0.126364	0.164808	-0.038444	0.02	intron_retention	12567
MPHOSPH6	HsaINT0104627	0.31283	0.392878	-0.080047	0.01	intron_retention	2020
MRPL48	HsaEX0040155	0.070251	0.137051	-0.066799	0.01	exon_skipping	121
MRPS18C	HsaINT0105279	0.231418	0.344902	-0.113485	0.01	intron_retention	1310
MRPS21	HsaINT0105284	0.358451	0.46594	-0.107489	0.03	intron_retention	436
MRRF	HsaEX0040217	0.344305	0.439052	-0.094747	0.01	exon_skipping	167
MTA1	HsaEX0040390	0.817145	0.880016	-0.062871	0.01	exon_skipping	51
MTERFD2	HsaEX0040443	0.761852	0.836791	-0.074939	0.02	exon_skipping	153
MTFMT	HsaEX0040469	0.83669	0.903479	-0.066789	0.01	exon_skipping	99
MTHFSD	HsaALTA0005416-2/2	0.488425	0.610108	-0.121683	0.01	alternative_acceptor	3
MTOR	HsaEX0040691	0.816789	0.929426	-0.112637	0.04	exon_skipping	109
MTSS1	HsaEX0040733	0.626363	0.730265	-0.103901	0.06	exon_skipping	195
MUM1	HsaINT0106902	0.270436	0.333501	-0.063065	0.01	intron_retention	1993
MVD	HsaINT0106984	0.207609	0.26821	-0.060602	0.01	intron_retention	332
MYCBP2	HsaINT0107290	0.109571	0.156272	-0.046701	0.02	intron_retention	645
MYCBP2	HsaINT0107318	0.064793	0.172972	-0.108179	0.01	intron_retention	937
MYL6B	HsaINT0108053	0.20958	0.318047	-0.108466	0.02	intron_retention	1875
MYO1C	HsaINT0108531	0.107774	0.148232	-0.040458	0.04	intron_retention	121
MYSM1	HsaINT0109327	0.152202	0.171861	-0.01966	0.01	intron_retention	3987
N4BP2L2	HsaINT0109483	0.575496	0.648883	-0.073387	0.02	intron_retention	732
NCRNA00081	HsaINT0111437	0.356585	0.452198	-0.095613	0.03	intron_retention	1011
NCRNA00265	HsaEX0042181	0.617408	0.698774	-0.081367	0.01	exon_skipping	124
NDUFV1	HsaINT0112041	0.340885	0.399281	-0.058395	0.01	intron_retention	1319
NEURL4	HsaINT0112834	0.28975	0.382981	-0.093231	0.02	intron_retention	228
NIT2	HsaINT0113726	0.273168	0.367915	-0.094748	0.02	intron_retention	502
NLRP6	HsaINT0114085	0.922851	0.982482	-0.059632	0.02	intron_retention	728
NLRX1	HsaALTD0004324-2/3	0.098911	0.170552	-0.071641	0.02	alternative_donor	27
NLRX1	HsaEX0043149	0.70506	0.78937	-0.08431	0.01	exon_skipping	70
NPHP4	HsaALTA0005796-1/2	0.50601	0.65561	-0.1496	0.05	alternative_acceptor	0
NPHP4	HsaINT0115245	0.095707	0.193302	-0.097595	0.02	intron_retention	1992
NSMCE4A	HsaINT0116179	0.26497	0.337379	-0.072408	0.03	intron_retention	762
NSUN5P1	HsaEX0043968	0.431887	0.52718	-0.095293	0.04	exon_skipping	144
NUDT14	HsaINT0116625	0.152525	0.217306	-0.06478	0.02	intron_retention	3272
OAS2	HsaINT0117492	0.783823	0.895369	-0.111546	0.08	intron_retention	1133
ODF2L	HsaINT0117843	0.16821	0.217857	-0.049647	0.01	intron_retention	1479
OSBP2	HsaINT0118551	0.045228	0.107466	-0.062238	0.01	intron_retention	11835
OSBP2	HsaINT0118555	0.214653	0.39323	-0.178577	0.09	intron_retention	604
OSBP2	HsaINT0118556	0.158244	0.263087	-0.104842	0.02	intron_retention	836
OSBP2	HsaINT0118557	0.145864	0.253557	-0.107693	0.04	intron_retention	255
OSBP2	HsaINT0118558	0.069444	0.13452	-0.065076	0.02	intron_retention	1091
OSBPL1A	HsaEX0044885	0.871392	0.933502	-0.06211	0.01	exon_skipping	183
OSBPL7	HsaINT0118715	0.334546	0.43474	-0.100194	0.03	intron_retention	629
OSTalpha	HsaINT0118877	0.815741	0.939163	-0.123421	0.04	intron_retention	538
P2RX5	HsaEX0045089	0.490108	0.600927	-0.11082	0.01	exon_skipping	735
PAPD5	HsaALTA0006062-1/2	0.141978	0.306185	-0.164207	0.07	alternative_acceptor	0
PARP14	HsaALTA0006077-2/2	0.546873	0.577912	-0.031038	0.03	alternative_acceptor	4
PARP3	HsaALTA0006082-2/2	0.559899	0.737168	-0.177269	0.05	alternative_acceptor	5
PASK	HsaEX0045665	0.082162	0.14353	-0.061369	0.03	exon_skipping	131
PBRM1	HsaINT0120833	0.059255	0.121472	-0.062217	0.02	intron_retention	5395
PBX3	HsaEX0045755	0.772984	0.871853	-0.098868	0.03	exon_skipping	242
PCNT	HsaEX0045961	0.803619	0.872324	-0.068705	0.03	exon_skipping	139
PDSS1	HsaINT0122719	0.204873	0.300811	-0.095939	0.02	intron_retention	6917
PER1	HsaINT0123030	0.319482	0.451142	-0.13166	0.03	intron_retention	1491
PHF8	HsaEX0047079	0.508661	0.583828	-0.075167	0.03	exon_skipping	303
PHOSPHO1	HsaALTA0006257-1/2	0.540756	0.60898	-0.068224	0.04	alternative_acceptor	0
PIAS3	HsaINT0124632	0.263824	0.349489	-0.085665	0.02	intron_retention	157
PICK1	HsaEX0047363	0.877216	0.933322	-0.056106	0.01	exon_skipping	67
PIGG	HsaINT0124747	0.173566	0.239802	-0.066237	0.01	intron_retention	3125
PIKFYVE	HsaEX0047614	0.127084	0.144163	-0.01708	0.01	exon_skipping	33
PIKFYVE	HsaEX0047628	0.847275	0.943224	-0.095949	0.02	exon_skipping	150
PION	HsaINT0125318	0.527303	0.638631	-0.111328	0.04	intron_retention	847
PISD	HsaINT0125441	0.901788	0.973479	-0.071691	0.01	intron_retention	2593
PKD1	HsaEX0047811	0.856025	0.931647	-0.075623	0.01	exon_skipping	72
PLD3	HsaINT0127023	0.718118	0.777325	-0.059207	0.02	intron_retention	16949
PLEC	HsaEX6082848	0.650507	0.695163	-0.044657	0.03	exon_skipping	3381
PLEKHM3	HsaEX0048424	0.912173	0.951513	-0.03934	0.01	exon_skipping	936
POP5	HsaINT0129657	0.266898	0.338911	-0.072013	0.02	intron_retention	176
POU2AF1	HsaINT0129803	0.213917	0.262349	-0.048432	0.01	intron_retention	2869
PPCDC	HsaINT0130002	0.291893	0.350468	-0.058575	0.01	intron_retention	4038
PPFIA4	HsaINT0130135	0.503613	0.62389	-0.120277	0.09	intron_retention	3063
PPP2R1B	HsaINT0130795	0.121559	0.133991	-0.012432	0.01	intron_retention	4144
PPP4R1L	HsaINT0131030	0.078143	0.150964	-0.072821	0.02	intron_retention	22779
PQLC3	HsaEX0049874	0.653137	0.703109	-0.049973	0.03	exon_skipping	42
PRDM2	HsaEX0049938	0.884564	0.927268	-0.042704	0.01	exon_skipping	111
PRDM4	HsaALTD0005033-2/2	0.888593	0.959234	-0.070641	0.02	alternative_donor	232
PRICKLE4	HsaINT0131736	0.772901	0.897343	-0.124442	0.03	intron_retention	264
PRPF18	HsaEX0050344	0.800434	0.865329	-0.064896	0.01	exon_skipping	141
PSMG1	HsaINT0133716	0.143991	0.228192	-0.084201	0.02	intron_retention	1770
PTBP2	HsaALTA0006796-1/2	0.514197	0.566721	-0.052524	0.01	alternative_acceptor	0
PTER	HsaEX0050784	0.567635	0.678637	-0.111001	0.01	exon_skipping	134
PTK6	HsaINT0134185	0.462666	0.69554	-0.232875	0.05	intron_retention	1598
PTPN18	HsaEX0050984	0.810927	0.903076	-0.09215	0.03	exon_skipping	109
PTPN18	HsaEX0050985	0.776829	0.844791	-0.067961	0.01	exon_skipping	42
PTPN18	HsaEX0050986	0.793443	0.86442	-0.070977	0.02	exon_skipping	96
PTPN18	HsaEX0050987	0.79024	0.86642	-0.07618	0.01	exon_skipping	39
PTPN22	HsaINT0134467	0.122561	0.188378	-0.065817	0.02	intron_retention	106
PTPN23	HsaEX0051017	0.829021	0.912281	-0.08326	0.04	exon_skipping	128
PTPRC	HsaEX0051103	0.35273	0.440284	-0.087555	0.04	exon_skipping	141
PYGM	HsaINT0135601	0.187805	0.262241	-0.074437	0.02	intron_retention	3017
QPCTL	HsaINT0135740	0.38067	0.488261	-0.10759	0.01	intron_retention	1880
RABEP2	HsaINT0136355	0.231017	0.339414	-0.108396	0.02	intron_retention	487
RABGGTB	HsaINT0136448	0.288157	0.396657	-0.108499	0.03	intron_retention	1227
RAD51L3	HsaINT0136675	0.118344	0.179943	-0.061599	0.01	intron_retention	164
RAD54L2	HsaINT0136729	0.063335	0.147469	-0.084134	0.06	intron_retention	1409
RALGAPA2	HsaEX0052042	0.8054	0.900661	-0.095261	0.06	exon_skipping	40
RALGAPA2	HsaEX0052047	0.75919	0.876255	-0.117064	0.02	exon_skipping	111
RALGAPA2	HsaEX0052048	0.749218	0.890362	-0.141145	0.06	exon_skipping	53
RALGAPB	HsaEX0052068	0.869382	0.938294	-0.068911	0.02	exon_skipping	122
RALGPS1	HsaEX0052096	0.704611	0.838187	-0.133576	0.04	exon_skipping	90
RANBP10	HsaINT0137103	0.264062	0.37968	-0.115618	0.05	intron_retention	1425
RBBP6	HsaEX0052533	0.568384	0.714517	-0.146134	0.07	exon_skipping	102
RBM17	HsaINT0138336	0.272162	0.35079	-0.078628	0.02	intron_retention	1146
RC3H2	HsaEX0052840	0.758587	0.904405	-0.145818	0.02	exon_skipping	108
RECQL4	HsaINT0139113	0.422252	0.611661	-0.18941	0.05	intron_retention	90
RECQL4	HsaINT0139115	0.469453	0.714845	-0.245392	0.13	intron_retention	75
RECQL4	HsaINT0139116	0.426986	0.611023	-0.184037	0.05	intron_retention	80
RECQL4	HsaINT0139118	0.469195	0.61834	-0.149145	0.02	intron_retention	76
RECQL4	HsaINT0139124	0.09947	0.169206	-0.069737	0.03	intron_retention	97
RELL2	HsaINT0139247	0.441742	0.511446	-0.069704	0.02	intron_retention	225
REM2	HsaINT0139327	0.804473	0.827682	-0.02321	0.01	intron_retention	1283
REPS2	HsaALTA0007107-1/2	0.619162	0.691404	-0.072243	0.02	alternative_acceptor	0
REST	HsaINT0139444	0.176008	0.105323	0.070685	0.03	intron_retention	9970
RFC2	HsaALTA0007120-1/2	0.869476	0.932194	-0.062718	0.01	alternative_acceptor	0
RFNG	HsaINT0139643	0.390334	0.460664	-0.07033	0.02	intron_retention	75
RG9MTD3	HsaEX0053296	0.861738	0.948087	-0.086349	0.04	exon_skipping	75
RHCE	HsaINT0140421	0.883535	0.961176	-0.077641	0.03	intron_retention	3131
RICTOR	HsaEX0053597	0.195493	0.249897	-0.054404	0.03	exon_skipping	72
RNF123	HsaINT0141256	0.335692	0.419211	-0.083519	0.03	intron_retention	4033
RNF146	HsaALTD0005440-1/3	0.524537	0.589803	-0.065266	0.01	alternative_donor	0
RNF169	HsaINT0141427	0.214421	0.316671	-0.10225	0.01	intron_retention	16961
RPGR	HsaINT0142430	0.15372	0.222617	-0.068897	0.06	intron_retention	3815
RPGRIP1	HsaINT0142449	0.168669	0.270022	-0.101352	0.01	intron_retention	1081
RPP30	HsaEX0055538	0.847267	0.913593	-0.066326	0.02	exon_skipping	30
SAMD10	HsaEX0056128	0.507973	0.607469	-0.099496	0.02	exon_skipping	89
SAT2	HsaEX0056273	0.636749	0.738906	-0.102157	0.07	exon_skipping	102
SBF2	HsaEX0056310	0.751035	0.88671	-0.135674	0.05	exon_skipping	127
SCAND2	HsaEX0056373	0.559854	0.707815	-0.147961	0.03	exon_skipping	558
SCARF2	HsaINT0145473	0.101584	0.159661	-0.058077	0.05	intron_retention	76
SCLY	HsaINT0145664	0.26155	0.346266	-0.084716	0.03	intron_retention	2606
SCRN3	HsaINT0146148	0.079476	0.095454	-0.015979	0.01	intron_retention	2913
SEC31B	HsaINT0146940	0.357779	0.454897	-0.097118	0.03	intron_retention	383
SECISBP2L	HsaINT0147034	0.196159	0.268364	-0.072205	0.01	intron_retention	2352
SEMA4C	HsaALTA0007599-1/2	0.605886	0.725275	-0.119388	0.01	alternative_acceptor	0
SERHL2	HsaINT0147915	0.812237	0.915641	-0.103404	0.02	intron_retention	6038
SETDB2	HsaEX0057523	0.847111	0.950829	-0.103718	0.02	exon_skipping	357
SFRS18	HsaINT0148725	0.229745	0.307794	-0.078048	0.03	intron_retention	1586
SFT2D2	HsaEX0057704	0.868084	0.928976	-0.060892	0.01	exon_skipping	86
SGSM2	HsaINT0149097	0.245225	0.304354	-0.059129	0.02	intron_retention	1978
SIDT1	HsaEX0058263	0.8897	0.969015	-0.079315	0.03	exon_skipping	46
SIGLEC1	HsaINT0149947	0.193879	0.224771	-0.030892	0.01	intron_retention	535
SLC15A2	HsaINT0150920	0.300875	0.479606	-0.178731	0.11	intron_retention	1824
SLC22A1	HsaEX0058834	0.916354	0.959088	-0.042734	0.01	exon_skipping	113
SLC26A8	HsaEX0059198	0.797566	0.899414	-0.101848	0.01	exon_skipping	83
SLC35A3	HsaINT0152551	0.248793	0.367497	-0.118705	0.02	intron_retention	4570
SLC35F5	HsaINT0152678	0.106419	0.178533	-0.072114	0.01	intron_retention	1303
SLC36A4	HsaINT0152720	0.103953	0.151803	-0.04785	0.01	intron_retention	1170
SLC46A1	HsaINT0153251	0.857917	0.92979	-0.071873	0.02	intron_retention	896
SMEK1	HsaALTD0006079-2/2	0.298827	0.3753	-0.076473	0.02	alternative_donor	39
SMYD2	HsaINT0155680	0.305153	0.399651	-0.094498	0.03	intron_retention	2007
SNHG1	HsaINT0155925	0.201494	0.284174	-0.08268	0.02	intron_retention	184
SNHG5	HsaINT0155943	0.16514	0.229142	-0.064001	0.01	intron_retention	505
SOCS7	HsaINT0156573	0.168875	0.20418	-0.035304	0.01	intron_retention	3514
SOS1	HsaEX0061045	0.918336	0.957524	-0.039187	0.01	exon_skipping	132
SPATA20	HsaINT0157438	0.284435	0.343548	-0.059114	0.01	intron_retention	289
SPNS1	HsaALTA0008181-1/2	0.367672	0.444275	-0.076603	0.02	alternative_acceptor	0
SPNS1	HsaALTD0006181-2/2	0.343434	0.414992	-0.071558	0.03	alternative_donor	237
SRSF7	HsaINT0159290	0.459588	0.572564	-0.112976	0.04	intron_retention	875
STAG3	HsaINT0160206	0.705568	0.837692	-0.132125	0.01	intron_retention	130
STX17	HsaINT0161285	0.240632	0.286498	-0.045866	0.01	intron_retention	7497
SUN1	HsaEX0062903	0.827371	0.902924	-0.075553	0.02	exon_skipping	97
SUN2	HsaINT0161824	0.195563	0.090182	0.105381	0.01	intron_retention	443
SUN2	HsaINT0161839	0.247602	0.104618	0.142984	0.05	intron_retention	729
SUPT4H1	HsaINT0161904	0.341063	0.422541	-0.081479	0.03	intron_retention	558
SYNJ1	HsaINT0162825	0.079693	0.106403	-0.02671	0.02	intron_retention	297
TAF11	HsaINT0163371	0.401684	0.473056	-0.071372	0.02	intron_retention	4706
TAF11	HsaINT0163372	0.178418	0.260155	-0.081737	0.04	intron_retention	2555
TAF9B	HsaINT0163565	0.351564	0.46314	-0.111576	0.01	intron_retention	1564
TARBP1	HsaEX0063640	0.757852	0.880709	-0.122857	0.03	exon_skipping	98
TARS2	HsaINT0163804	0.121829	0.184453	-0.062624	0.01	intron_retention	909
TBKBP1	HsaEX0064025	0.105606	0.154868	-0.049262	0.02	exon_skipping	91
TCHP	HsaINT0165043	0.134724	0.197251	-0.062527	0.01	intron_retention	1044
TCOF1	HsaEX0064236	0.598204	0.678307	-0.080103	0.02	exon_skipping	114
TCTN1	HsaINT0165214	0.156382	0.084945	0.071437	0.03	intron_retention	506
TEP1	HsaEX0064477	0.385351	0.441189	-0.055839	0.01	exon_skipping	134
THAP6	HsaEX0064772	0.853035	0.911059	-0.058023	0.01	exon_skipping	126
THUMPD3	HsaALTD0006516-3/3	0.07543	0.208275	-0.132845	0.1	alternative_donor	398
THUMPD3	HsaINT0167020	0.444156	0.517015	-0.072859	0.01	intron_retention	902
TIAL1	HsaINT0167048	0.364602	0.436131	-0.07153	0.02	intron_retention	329
TIMM10	HsaEX0064981	0.296692	0.077334	0.219358	0.1	exon_skipping	194
TIMM10	HsaINT0167180	0.456909	0.171879	0.28503	0.14	intron_retention	423
TK1	HsaINT0167395	0.075828	0.139949	-0.064121	0.01	intron_retention	2372
TM7SF2	HsaINT0167825	0.353425	0.442392	-0.088967	0.02	intron_retention	447
TMEM14B	HsaINT0168561	0.293077	0.532405	-0.239328	0.09	intron_retention	5443
TMEM161B	HsaALTD0006609-3/3	0.083329	0.130298	-0.046969	0.03	alternative_donor	60
TMEM38A	HsaINT0169068	0.174771	0.264216	-0.089444	0.01	intron_retention	1738
TMEM39A	HsaINT0169079	0.208503	0.290414	-0.081911	0.02	intron_retention	776
TMEM39B	HsaEX0065788	0.757417	0.859911	-0.102495	0.03	exon_skipping	84
TMEM39B	HsaEX0065789	0.763682	0.832228	-0.068546	0.01	exon_skipping	76
TMEM62	HsaINT0169260	0.135027	0.193355	-0.058328	0.02	intron_retention	2960
TMPRSS9	HsaINT0169784	0.379031	0.566887	-0.187856	0.04	intron_retention	1841
TMUB1	HsaINT0169866	0.773901	0.855055	-0.081154	0.02	intron_retention	170
TMUB2	HsaALTA0008833-1/2	0.422075	0.542502	-0.120427	0.06	alternative_acceptor	0
TNFRSF10A	HsaINT0169971	0.092346	0.161055	-0.068709	0.01	intron_retention	9354
TNNT3	HsaINT0170436	0.557129	0.720576	-0.163447	0.08	intron_retention	1434
TNRC6A	HsaEX0066375	0.890344	0.952443	-0.062099	0.03	exon_skipping	48
TP53I13	HsaINT0171141	0.672229	0.740126	-0.067897	0.01	intron_retention	187
TPCN2	HsaEX0066639	0.732652	0.787204	-0.054552	0.01	exon_skipping	50
TPM3	HsaEX0066692	0.802455	0.91437	-0.111915	0.03	exon_skipping	79
TRAF4	HsaINT0171747	0.15802	0.239088	-0.081068	0.04	intron_retention	278
TRAPPC2L	HsaINT0171932	0.124641	0.213079	-0.088438	0.03	intron_retention	871
TRIM5	HsaEX0067152	0.648428	0.973434	-0.325006	0.03	exon_skipping	101
TRPM7	HsaINT0173219	0.065548	0.160337	-0.094789	0.08	intron_retention	5481
TSGA14	HsaINT0173653	0.136529	0.087672	0.048857	0.02	intron_retention	1764
TTC14	HsaINT0174059	0.641062	0.727807	-0.086745	0.03	intron_retention	935
TTC14	HsaINT0174060	0.705442	0.788413	-0.08297	0.01	intron_retention	819
TTC21A	HsaALTD0006873-1/2	0.318728	0.429108	-0.11038	0.02	alternative_donor	0
TUBD1	HsaEX0068311	0.752566	0.826878	-0.074311	0.01	exon_skipping	165
TWSG1	HsaEX0068421	0.151158	0.197105	-0.045946	0.01	exon_skipping	123
TXNDC3	HsaINT0175710	0.101624	0.174243	-0.072619	0.05	intron_retention	3136
TYMS	HsaINT0175858	0.170406	0.360818	-0.190413	0.06	intron_retention	1518
TYMS	HsaINT0175859	0.173713	0.426604	-0.252891	0.11	intron_retention	512
UBA3	HsaINT0176038	0.120737	0.182502	-0.061765	0.02	intron_retention	4504
UBA6	HsaINT0176075	0.075584	0.123815	-0.048231	0.01	intron_retention	707
UBA7	HsaALTA0009207-2/2	0.148654	0.259313	-0.110659	0.02	alternative_acceptor	11
UEVLD	HsaINT0177201	0.172133	0.214984	-0.042851	0.01	intron_retention	9804
UNK	HsaINT0178013	0.305437	0.399083	-0.093646	0.03	intron_retention	166
UNKL	HsaINT0178023	0.523215	0.604781	-0.081566	0.01	intron_retention	2271
UPK3B	HsaEX0069466	0.425078	0.697088	-0.27201	0.23	exon_skipping	80
UQCRQ	HsaINT0178239	0.178213	0.246775	-0.068563	0.02	intron_retention	452
USP19	HsaINT0178651	0.724029	0.776043	-0.052014	0.01	intron_retention	998
VDR	HsaEX0070295	0.788205	0.878026	-0.089821	0.01	exon_skipping	81
VPS13D	HsaINT0180631	0.069083	0.172387	-0.103304	0.03	intron_retention	1655
VPS29	HsaINT0180735	0.550352	0.644605	-0.094253	0.01	intron_retention	5845
VRK2	HsaINT0181024	0.069232	0.119718	-0.050486	0.01	intron_retention	3212
VSTM1	HsaINT0181097	0.247525	0.329633	-0.082108	0.02	intron_retention	80
WDFY3	HsaEX0070917	0.89456	0.968719	-0.074158	0.01	exon_skipping	232
WDR19	HsaINT0181902	0.293292	0.396513	-0.103222	0.01	intron_retention	2061
WDR34	HsaINT0182023	0.267112	0.347349	-0.080237	0.01	intron_retention	513
WDR4	HsaINT0182108	0.099445	0.145126	-0.04568	0.03	intron_retention	1244
WDR53	HsaALTD0007199-3/3	0.472815	0.589748	-0.116933	0.02	alternative_donor	314
WDR53	HsaEX0071205	0.592517	0.691181	-0.098664	0.01	exon_skipping	117
WDR54	HsaINT0182275	0.276485	0.365114	-0.088629	0.02	intron_retention	336
WDR60	HsaEX0071244	0.071669	0.1348	-0.063131	0.02	exon_skipping	122
WDR83	HsaINT0182681	0.502275	0.58437	-0.082095	0.03	intron_retention	2025
WDSUB1	HsaEX0071444	0.743349	0.856911	-0.113562	0.01	exon_skipping	94
WHSC1L1	HsaINT0182960	0.153774	0.249887	-0.096114	0.02	intron_retention	1127
YEATS2	HsaEX0071968	0.868589	0.971034	-0.102445	0.03	exon_skipping	259
ZCWPW1	HsaEX0072398	0.722385	0.815548	-0.093163	0.01	exon_skipping	61
ZFP106	HsaALTA0009683-1/2	0.173589	0.273692	-0.100103	0.03	alternative_acceptor	0
ZFYVE19	HsaEX0072735	0.75412	0.808624	-0.054503	0.01	exon_skipping	190
ZMYM1	HsaINT0185969	0.145515	0.223089	-0.077573	0.01	intron_retention	1324
ZMYND17	HsaINT0186119	0.313832	0.458778	-0.144946	0.01	intron_retention	619
ZNF121	HsaINT0186178	0.131845	0.192451	-0.060606	0.02	intron_retention	15378
ZNF192	HsaEX0073144	0.922137	0.971452	-0.049315	0.01	exon_skipping	124
ZNF232	HsaINT0186525	0.270757	0.397098	-0.126341	0.05	intron_retention	341
ZNF263	HsaEX0073282	0.708791	0.780683	-0.071891	0.02	exon_skipping	117
ZNF280D	HsaINT0186737	0.121204	0.067018	0.054186	0.05	intron_retention	7908
ZNF3	HsaINT0186798	0.155549	0.231239	-0.075689	0.02	intron_retention	2102
ZNF33A	HsaALTA0009798-1/2	0.251444	0.394353	-0.142909	0.04	alternative_acceptor	0
ZNF37A	HsaALTD0007437-2/2	0.316256	0.538792	-0.222535	0.06	alternative_donor	32
ZNF394	HsaEX0073581	0.7647	0.819365	-0.054665	0.03	exon_skipping	561
ZNF395	HsaALTA0009813-2/2	0.238472	0.384604	-0.146132	0.01	alternative_acceptor	40
ZNF485	HsaEX0073780	0.89567	0.952293	-0.056624	0.02	exon_skipping	96
ZNF498	HsaINT0187422	0.163739	0.287325	-0.123587	0.02	intron_retention	1416
ZNF559	HsaINT0187645	0.212295	0.292351	-0.080056	0.02	intron_retention	610
ZNF613	HsaINT0187866	0.060901	0.101505	-0.040604	0.04	intron_retention	281
ZNF646	HsaINT0187994	0.500745	0.568757	-0.068012	0.01	intron_retention	1614
ZNF653	HsaINT0188010	0.228084	0.328121	-0.100037	0.04	intron_retention	133
ZNF675	HsaINT0188082	0.196287	0.318001	-0.121715	0.08	intron_retention	7407
ZNF691	HsaINT0188133	0.436737	0.489207	-0.052469	0.02	intron_retention	4292
ZNF692	HsaINT0188138	0.772911	0.861423	-0.088512	0.05	intron_retention	330
ZSWIM6	HsaINT0188886	0.198459	0.250788	-0.052329	0.01	intron_retention	1489
ZXDC	HsaALTD0007551-2/2	0.094026	0.155973	-0.061947	0.01	alternative_donor	265
