# Supplementary material for: Extensive Changes in Transcription Dynamics Reflected on Alternative Splicing Events in Systemic Lupus Erythematosus Patients
Source: Genes (Basel). 2021 Aug 18;12(8):1260. doi: 10.3390/genes12081260 (PMC8392844; doi:10.3390/genes12081260)
Supplement: Supplementary file 1 [file genes-12-01260-s001.zip › FinalSupplementaryFiles/Supplementary_Table2-differential_expression_analysis.xlsx]

## Sheet: Inactive Down-Regulated Genes
gene_id	baseMean	log2FoldChange	lfcSE	stat	pvalue	padj
ENSG00000002745	67.0119	-1.63407	0.308164	-5.30261	1.14161e-07	6.29428e-06
ENSG00000005001	22.185	-1.60134	0.351831	-4.55144	5.32788e-06	0.000153604
ENSG00000005471	142.671	-1.24546	0.27505	-4.52812	5.95118e-06	0.000168046
ENSG00000074527	61.5835	-1.15214	0.31679	-3.6369	0.000275936	0.00313426
ENSG00000074590	54.9566	-1.05816	0.266674	-3.96798	7.24853e-05	0.0011202
ENSG00000082293	96.1223	-1.08192	0.332159	-3.25724	0.00112499	0.00912743
ENSG00000102174	92.4212	-1.06469	0.328361	-3.24245	0.00118505	0.00946227
ENSG00000102678	33.6027	-1.02264	0.287268	-3.55988	0.000371024	0.00396457
ENSG00000106483	7.04949	-2.21189	0.841352	-2.62897	0.00856443	0.040712
ENSG00000106571	11.4303	-1.05261	0.387275	-2.718	0.00656769	0.0335581
ENSG00000111796	1708.62	-1.00012	0.24857	-4.0235	5.73403e-05	0.000949824
ENSG00000130702	746.881	-1.43493	0.470985	-3.04665	0.00231405	0.0155479
ENSG00000131459	56.864	-1.44058	0.264136	-5.45392	4.92715e-08	3.154e-06
ENSG00000132185	1967.82	-1.18996	0.324414	-3.66804	0.000244418	0.00285129
ENSG00000132704	1161.92	-1.23284	0.255135	-4.8321	1.35101e-06	4.96588e-05
ENSG00000135862	263.956	-1.15034	0.236174	-4.87072	1.11193e-06	4.22059e-05
ENSG00000137727	13.8307	-1.47507	0.555506	-2.65536	0.00792239	0.0385037
ENSG00000139173	61.0812	-1.01649	0.198836	-5.11221	3.18407e-07	1.50789e-05
ENSG00000141756	26.6846	-1.50189	0.350316	-4.28725	1.80897e-05	0.000401885
ENSG00000144290	333.622	-1.48246	0.289867	-5.11427	3.14961e-07	1.49626e-05
ENSG00000144645	787.759	-1.05302	0.155687	-6.7637	1.34509e-11	2.18498e-09
ENSG00000144724	14.9212	-1.4632	0.449925	-3.25209	0.0011456	0.00924507
ENSG00000146250	25.5217	-2.14122	0.415233	-5.15668	2.51368e-07	1.22103e-05
ENSG00000147642	33.2889	-1.66984	0.314824	-5.30403	1.13274e-07	6.26823e-06
ENSG00000148848	113.524	-1.19643	0.212322	-5.635	1.75055e-08	1.36317e-06
ENSG00000149557	196.857	-1.18439	0.12753	-9.28719	1.58412e-20	7.71979e-18
ENSG00000150045	932.365	-1.22544	0.21223	-5.77412	7.73571e-09	6.52868e-07
ENSG00000150625	44.5281	-1.61905	0.375547	-4.31117	1.62393e-05	0.000367808
ENSG00000154240	17.5125	-1.12376	0.344529	-3.26174	0.00110731	0.00902761
ENSG00000156453	143.966	-1.03026	0.205058	-5.02423	5.05452e-07	2.21973e-05
ENSG00000161249	29.4919	-1.48915	0.455016	-3.27275	0.00106507	0.00876737
ENSG00000163071	7.12327	-1.43084	0.544896	-2.62589	0.0086423	0.0409405
ENSG00000163534	1763.21	-1.09316	0.323099	-3.38337	0.000716031	0.00648117
ENSG00000163637	17.3882	-1.52514	0.357457	-4.26665	1.98431e-05	0.000428243
ENSG00000164929	32.6556	-1.0118	0.287415	-3.52032	0.000431021	0.00442353
ENSG00000165810	59.632	-1.29131	0.246722	-5.23384	1.66021e-07	8.66738e-06
ENSG00000166342	54.1671	-1.03692	0.228254	-4.54284	5.55018e-06	0.000159404
ENSG00000166736	35.0448	-1.03366	0.279255	-3.70149	0.000214337	0.00257985
ENSG00000167483	4523.86	-1.11499	0.388962	-2.86658	0.00414936	0.0239619
ENSG00000167748	53.5965	-1.25677	0.332167	-3.78354	0.000154615	0.00200381
ENSG00000169031	165.431	-1.35104	0.268437	-5.03298	4.82905e-07	2.13937e-05
ENSG00000169071	11.6328	-1.52381	0.430639	-3.53849	0.000402423	0.00422356
ENSG00000169744	28.0799	-1.19974	0.336716	-3.56306	0.000366559	0.00392921
ENSG00000170484	9.29801	-1.18834	0.452121	-2.62836	0.00857978	0.0407466
ENSG00000170647	21.6008	-1.11558	0.405622	-2.75028	0.00595442	0.0313099
ENSG00000171766	211.45	-1.30161	0.187717	-6.93387	4.09475e-12	7.36422e-10
ENSG00000172296	20.6412	-1.35757	0.305918	-4.43769	9.09299e-06	0.000231259
ENSG00000174482	20.5817	-1.19409	0.348229	-3.42905	0.000605696	0.00572606
ENSG00000174607	57.1581	-1.14833	0.253273	-4.53397	5.7884e-06	0.000164894
ENSG00000177455	2059.33	-1.09568	0.372176	-2.94398	0.00324019	0.0199794
ENSG00000181234	15.2353	-1.12937	0.364468	-3.09869	0.00194376	0.0136897
ENSG00000182379	81.5389	-1.58283	0.262969	-6.01907	1.75418e-09	1.85317e-07
ENSG00000183960	128.943	-1.32502	0.508736	-2.60454	0.00919981	0.0428823
ENSG00000184226	111.383	-1.17167	0.33747	-3.47193	0.000516723	0.00508288
ENSG00000184293	42.867	-1.04124	0.305611	-3.40709	0.000656593	0.00608302
ENSG00000184786	10.8158	-1.18805	0.45375	-2.61828	0.00883736	0.0416166
ENSG00000186912	13.5739	-1.16405	0.410258	-2.83737	0.00454868	0.025727
ENSG00000188659	44.5452	-1.09714	0.415295	-2.64182	0.0082461	0.0396606
ENSG00000188848	123.934	-1.15874	0.274138	-4.22685	2.36985e-05	0.000488423
ENSG00000189057	135.219	-1.02781	0.314754	-3.26545	0.00109289	0.008939
ENSG00000196092	1843.03	-1.04839	0.337958	-3.10212	0.0019214	0.0135765
ENSG00000196159	19.9075	-2.14827	0.513638	-4.18246	2.88373e-05	0.000564681
ENSG00000197385	125.397	-1.10249	0.230515	-4.78272	1.72935e-06	6.16164e-05
ENSG00000197705	272.398	-1.31017	0.395831	-3.30993	0.000933194	0.00792432
ENSG00000204262	61.2412	-1.43885	0.565901	-2.54258	0.0110039	0.0488353
ENSG00000205809	34.4795	-1.40522	0.368641	-3.81189	0.000137911	0.001834
ENSG00000214595	175.867	-1.04662	0.159021	-6.58166	4.6521e-11	6.69123e-09
ENSG00000215018	7.09213	-1.30164	0.493267	-2.63881	0.00831974	0.0398349
ENSG00000228835	11.8218	-2.32396	0.763782	-3.0427	0.00234465	0.0157203
ENSG00000236901	619.254	-1.10689	0.37246	-2.97183	0.00296027	0.0186026
ENSG00000240505	359.394	-1.03194	0.234544	-4.39978	1.08359e-05	0.000265536
ENSG00000242265	81.8224	-1.59986	0.343754	-4.65407	3.25447e-06	0.00010483
ENSG00000253305	11.3822	-1.18062	0.450283	-2.62196	0.00874269	0.0412737

## Sheet: Active Down-Regulated Genes
gene_id	baseMean	log2FoldChange	lfcSE	stat	pvalue	padj
ENSG00000005001	20.4583	-1.53548	0.302716	-5.07232	3.92991e-07	1.69391e-05
ENSG00000062524	1038.16	-1.00372	0.143354	-7.00167	2.52921e-12	3.72733e-10
ENSG00000080573	880.358	-1.00745	0.316488	-3.1832	0.00145655	0.0121765
ENSG00000087258	102.503	-1.01564	0.288931	-3.51518	0.000439455	0.00491979
ENSG00000090530	41.018	-1.14869	0.210853	-5.44782	5.09906e-08	2.91155e-06
ENSG00000101197	16.1231	-1.07245	0.34424	-3.11543	0.00183679	0.0144579
ENSG00000101440	8.69074	-1.28243	0.393702	-3.25735	0.00112457	0.0100938
ENSG00000102174	82.3821	-1.29859	0.28848	-4.50149	6.74778e-06	0.000183185
ENSG00000106571	10.3115	-1.24001	0.389141	-3.18652	0.00143994	0.0120506
ENSG00000116031	14.6123	-1.16533	0.422306	-2.75944	0.00579008	0.0345796
ENSG00000131459	56.1329	-1.15208	0.376223	-3.06224	0.00219688	0.0167214
ENSG00000137727	12.3724	-1.59392	0.504943	-3.15663	0.00159606	0.0130494
ENSG00000141448	17.0473	-1.19584	0.312101	-3.83157	0.000127327	0.00189084
ENSG00000144290	335.992	-1.10083	0.348352	-3.1601	0.00157715	0.01294
ENSG00000146250	24.3029	-1.72047	0.418697	-4.10911	3.9718e-05	0.000750893
ENSG00000147642	34.4483	-1.09661	0.284781	-3.85071	0.000117775	0.001778
ENSG00000148600	199.405	-1.05655	0.169196	-6.24458	4.24943e-10	4.16175e-08
ENSG00000149557	183.246	-1.20631	0.152292	-7.92105	2.35521e-15	4.55557e-13
ENSG00000156564	27.963	-1.37725	0.321897	-4.27853	1.88132e-05	0.000415285
ENSG00000161249	28.9241	-1.22118	0.382469	-3.1929	0.00140854	0.0118652
ENSG00000163637	17.7114	-1.06256	0.30434	-3.49136	0.00048057	0.00525165
ENSG00000163687	67.5235	-1.1386	0.202052	-5.63517	1.74883e-08	1.18172e-06
ENSG00000164949	10.1617	-1.14675	0.373385	-3.07124	0.00213175	0.0163139
ENSG00000166736	30.5144	-1.3421	0.281169	-4.77328	1.81253e-06	6.15394e-05
ENSG00000167748	53.45	-1.00122	0.25131	-3.98402	6.77602e-05	0.00115079
ENSG00000177283	15.0469	-1.21782	0.363548	-3.34981	0.00080867	0.0078838
ENSG00000180447	25.9032	-1.14938	0.2897	-3.9675	7.26306e-05	0.00121764
ENSG00000182379	83.1665	-1.10734	0.200756	-5.51587	3.47055e-08	2.07349e-06
ENSG00000184709	40.8351	-1.04704	0.294534	-3.55492	0.000378099	0.00439242
ENSG00000186081	58.0518	-1.53485	0.27529	-5.5754	2.46963e-08	1.55346e-06
ENSG00000188659	41.4982	-1.13724	0.291095	-3.90676	9.35436e-05	0.00147854
ENSG00000196159	21.9392	-1.08444	0.245814	-4.41163	1.02593e-05	0.000254411
ENSG00000197353	151.939	-1.35536	0.233959	-5.79314	6.90838e-09	5.09049e-07
ENSG00000198643	29.3263	-1.33543	0.24782	-5.38871	7.09667e-08	3.81298e-06
ENSG00000198729	10.756	-1.00304	0.356569	-2.81303	0.00490777	0.0308335
ENSG00000204930	14.35	-1.20786	0.33469	-3.60889	0.000307513	0.00374092
ENSG00000215009	5.77557	-1.26559	0.482603	-2.62243	0.00873059	0.0470886
ENSG00000218357	24.4986	-1.1354	0.24868	-4.56572	4.97781e-06	0.000142804
ENSG00000237541	279.931	-1.18368	0.240626	-4.91915	8.69202e-07	3.3794e-05
ENSG00000239961	695.351	-1.05334	0.210072	-5.01419	5.32567e-07	2.23939e-05
ENSG00000242265	82.7517	-1.15799	0.322716	-3.58824	0.000332914	0.00396881

## Sheet: Inactive Up-Regulated Genes
gene_id	baseMean	log2FoldChange	lfcSE	stat	pvalue	padj
ENSG00000002549	7255.88	1.23244	0.202447	6.0877	1.14541e-09	1.28176e-07
ENSG00000004939	4505.19	1.30729	0.47983	2.72449	0.00644012	0.0331218
ENSG00000005381	1048.56	1.92032	0.380051	5.0528	4.3539e-07	1.95176e-05
ENSG00000008438	4755.17	1.01795	0.162859	6.25051	4.09117e-10	4.82853e-08
ENSG00000010030	901.857	1.70803	0.341846	4.9965	5.83806e-07	2.51988e-05
ENSG00000011201	23.764	1.07692	0.348538	3.08982	0.00200279	0.0139687
ENSG00000012223	9233.06	2.5741	0.465529	5.52941	3.21301e-08	2.23682e-06
ENSG00000039987	8.32075	1.33127	0.492133	2.7051	0.00682848	0.0345472
ENSG00000055332	12754.5	1.36206	0.101511	13.4179	4.75099e-41	2.39244e-37
ENSG00000060656	26.3236	1.05538	0.389598	2.7089	0.00675071	0.034257
ENSG00000065618	92.5169	1.44231	0.259307	5.56219	2.66414e-08	1.91653e-06
ENSG00000068079	6308.72	1.16207	0.176968	6.56658	5.1483e-11	7.16027e-09
ENSG00000069535	12.7212	1.50575	0.527089	2.85673	0.00428024	0.0244745
ENSG00000078081	399.792	1.49976	0.207826	7.21641	5.3378e-13	1.06103e-10
ENSG00000079393	61.5336	1.40587	0.298584	4.70844	2.49618e-06	8.37997e-05
ENSG00000086548	421.685	1.71974	0.271367	6.33732	2.33803e-10	2.8716e-08
ENSG00000087085	34.6541	1.17631	0.379225	3.10187	0.001923	0.0135804
ENSG00000087116	132.78	3.11535	0.525345	5.9301	3.02746e-09	2.9507e-07
ENSG00000088827	6095.29	3.35702	0.345833	9.70704	2.81392e-22	1.70039e-19
ENSG00000089127	12840.2	2.05491	0.192309	10.6855	1.19009e-26	1.12367e-23
ENSG00000089169	325.807	1.16564	0.224973	5.18124	2.2042e-07	1.09536e-05
ENSG00000095932	309.94	1.12853	0.290144	3.88956	0.000100424	0.00144486
ENSG00000096006	457.852	1.67277	0.270023	6.19493	5.83124e-10	6.72462e-08
ENSG00000100448	345.779	2.24664	0.432644	5.19281	2.07141e-07	1.05009e-05
ENSG00000100558	199.864	1.00439	0.268482	3.741	0.000183291	0.00227712
ENSG00000100604	39.8938	1.03121	0.254698	4.04874	5.14949e-05	0.000888051
ENSG00000100985	22010	1.08685	0.199478	5.44845	5.08106e-08	3.22519e-06
ENSG00000101188	300.295	1.07116	0.187783	5.70427	1.16839e-08	9.439e-07
ENSG00000101425	2089.01	2.06954	0.373583	5.53971	3.02969e-08	2.13877e-06
ENSG00000102794	8.40604	1.60813	0.455697	3.52895	0.000417212	0.00432497
ENSG00000102837	774.844	2.00774	0.414252	4.84666	1.25557e-06	4.68345e-05
ENSG00000104879	19.0999	1.09207	0.373117	2.92687	0.00342391	0.0207564
ENSG00000104892	306.306	1.11001	0.256538	4.32689	1.51232e-05	0.000348804
ENSG00000104918	569.861	1.23118	0.264969	4.64651	3.37593e-06	0.000107369
ENSG00000105610	430.552	1.37702	0.379025	3.63305	0.000280095	0.00316959
ENSG00000105707	27.0967	1.00485	0.291896	3.44248	0.000576401	0.00551469
ENSG00000106070	814.276	1.11503	0.241273	4.62145	3.81073e-06	0.000117009
ENSG00000107201	7054	1.08343	0.129625	8.3582	6.36846e-17	2.29067e-14
ENSG00000108309	2746.49	1.21367	0.477533	2.54153	0.0110368	0.0489005
ENSG00000108387	199.686	1.0829	0.186456	5.80783	6.32866e-09	5.59106e-07
ENSG00000108679	4203.43	1.25542	0.217876	5.76207	8.30903e-09	6.97359e-07
ENSG00000108691	42.6031	1.832	0.34954	5.24118	1.59549e-07	8.39829e-06
ENSG00000108700	10.3972	1.44523	0.515003	2.80626	0.00501203	0.0275689
ENSG00000108771	4158.57	1.07296	0.126459	8.48471	2.16248e-17	7.96795e-15
ENSG00000111331	26047.6	2.77777	0.215423	12.8945	4.83438e-38	1.21722e-34
ENSG00000111335	14427.7	1.89509	0.195962	9.67068	4.01688e-22	2.33396e-19
ENSG00000114698	7.12672	1.83561	0.524886	3.49716	0.000470236	0.00474222
ENSG00000115155	1454.73	4.18091	0.489804	8.53588	1.39088e-17	5.38769e-15
ENSG00000115267	3890.89	1.12125	0.138538	8.09348	5.79852e-16	1.78772e-13
ENSG00000117228	8461.4	1.00894	0.18783	5.37159	7.8044e-08	4.51728e-06
ENSG00000117834	173.223	1.00623	0.187075	5.37875	7.50037e-08	4.37483e-06
ENSG00000118113	990.443	2.16711	0.397651	5.44978	5.04315e-08	3.21463e-06
ENSG00000118520	592.744	1.46619	0.245232	5.97881	2.24775e-09	2.30185e-07
ENSG00000119630	64.6428	3.65734	0.618358	5.9146	3.32684e-09	3.18092e-07
ENSG00000119917	24421.6	2.24759	0.17562	12.798	1.68216e-37	3.63034e-34
ENSG00000119922	25112.5	1.75805	0.157473	11.1641	6.11083e-29	7.10126e-26
ENSG00000121236	183.204	1.52874	0.195362	7.82517	5.06985e-15	1.39255e-12
ENSG00000121380	18.5041	1.42556	0.378045	3.77089	0.000162669	0.0020773
ENSG00000122420	24.3424	2.32828	0.445363	5.22783	1.71511e-07	8.87335e-06
ENSG00000122641	24.3928	1.42407	0.382489	3.72317	0.000196739	0.00241637
ENSG00000123610	1869.1	1.09201	0.151009	7.23143	4.77938e-13	9.62694e-11
ENSG00000123838	488.051	1.77914	0.668574	2.6611	0.00778856	0.0379554
ENSG00000124256	6080.43	1.20589	0.107002	11.2697	1.85098e-29	2.33023e-26
ENSG00000124469	910.718	1.53078	0.235357	6.50408	7.81684e-11	1.03728e-08
ENSG00000124490	16.1526	1.5898	0.374053	4.2502	2.13578e-05	0.000454441
ENSG00000125148	2066.02	1.30218	0.172056	7.56834	3.7802e-14	9.51792e-12
ENSG00000126709	18530.8	2.29675	0.215142	10.6755	1.32528e-26	1.1777e-23
ENSG00000127564	123.335	1.00051	0.221975	4.50732	6.56512e-06	0.000179348
ENSG00000128342	44.6781	1.14618	0.23028	4.97735	6.44614e-07	2.7101e-05
ENSG00000129538	86.4852	1.41695	0.287549	4.92767	8.32153e-07	3.26528e-05
ENSG00000129596	8.77482	1.58192	0.449485	3.51941	0.000432507	0.00443576
ENSG00000130054	11.3071	1.85578	0.452573	4.1005	4.1225e-05	0.000753979
ENSG00000130487	1506.58	1.19563	0.163579	7.30918	2.68786e-13	5.48723e-11
ENSG00000130489	6153.54	1.11769	0.150551	7.42402	1.13617e-13	2.56181e-11
ENSG00000130513	97.9463	1.04302	0.245148	4.25465	2.09377e-05	0.000447392
ENSG00000130589	18535.1	1.30542	0.159137	8.20312	2.34223e-16	7.52851e-14
ENSG00000130720	15.6201	1.34136	0.396131	3.38614	0.000708822	0.0064352
ENSG00000132530	14940.3	1.61807	0.130105	12.4367	1.65215e-35	2.77322e-32
ENSG00000133063	328.887	1.81347	0.27286	6.64617	3.00822e-11	4.49953e-09
ENSG00000133069	2181.41	1.29283	0.46244	2.79567	0.00517926	0.0282348
ENSG00000133101	48.3262	1.41727	0.358918	3.94874	7.85644e-05	0.00119886
ENSG00000133106	6337.71	2.12684	0.223857	9.50087	2.08136e-21	1.08424e-18
ENSG00000133169	12.3842	1.4693	0.426145	3.4479	0.000564968	0.00543629
ENSG00000133216	315.097	1.63451	0.208247	7.8489	4.19695e-15	1.17414e-12
ENSG00000133742	824.564	1.46446	0.571183	2.56391	0.0103501	0.0467859
ENSG00000134321	12812.4	3.50018	0.317574	11.0216	3.00703e-28	3.2448e-25
ENSG00000134326	3864.37	2.87539	0.201908	14.2411	5.09086e-46	7.69077e-42
ENSG00000134463	503.49	1.06371	0.262098	4.05846	4.93967e-05	0.000858729
ENSG00000134827	819.427	1.32331	0.23762	5.56901	2.56188e-08	1.85179e-06
ENSG00000135114	8858.14	2.06473	0.208709	9.89289	4.46946e-23	2.93566e-20
ENSG00000136514	1059.42	1.29675	0.145016	8.94215	3.81664e-19	1.64737e-16
ENSG00000136542	14.2327	1.5355	0.554778	2.76777	0.00564405	0.0300439
ENSG00000136689	12044.9	1.05338	0.117884	8.93576	4.04404e-19	1.69703e-16
ENSG00000137198	1649.36	1.06671	0.218771	4.8759	1.08316e-06	4.14261e-05
ENSG00000137628	3938.79	1.32878	0.148558	8.94454	3.735e-19	1.64737e-16
ENSG00000137959	5265.99	3.254	0.327936	9.92268	3.31739e-23	2.27799e-20
ENSG00000137965	4662.78	2.72265	0.355309	7.66275	1.8199e-14	4.65987e-12
ENSG00000138496	11290.8	1.0457	0.125802	8.31224	9.39112e-17	3.1527e-14
ENSG00000138642	2448.76	1.0498	0.149638	7.01565	2.28889e-12	4.21685e-10
ENSG00000138646	7165.51	2.27511	0.180483	12.6057	1.96456e-36	3.70982e-33
ENSG00000139572	242.938	1.04913	0.226346	4.63506	3.56836e-06	0.000111656
ENSG00000141664	5297.38	1.36392	0.141974	9.60682	7.48244e-22	4.03704e-19
ENSG00000142089	13856.8	1.80033	0.245257	7.3406	2.12641e-13	4.46162e-11
ENSG00000145423	119.169	1.75547	0.491241	3.57353	0.000352197	0.00381134
ENSG00000146122	1170.31	2.39815	0.638499	3.75592	0.000172707	0.00215983
ENSG00000147206	9.34726	1.64671	0.441862	3.72676	0.000193955	0.00238606
ENSG00000148346	3177.08	2.19076	0.263108	8.32645	8.33005e-17	2.92656e-14
ENSG00000149131	5051.43	1.88666	0.436421	4.32302	1.53911e-05	0.000353363
ENSG00000149516	535.806	1.47826	0.417891	3.53742	0.000404051	0.00423301
ENSG00000151364	14.054	1.00378	0.344641	2.91253	0.00358508	0.0214494
ENSG00000152463	119.049	1.18988	0.249941	4.76063	1.92985e-06	6.71756e-05
ENSG00000152766	271.282	1.12729	0.157633	7.15135	8.59311e-13	1.66431e-10
ENSG00000152778	3921.22	1.29431	0.121653	10.6393	1.95532e-26	1.64106e-23
ENSG00000153157	71.9881	1.11134	0.314762	3.53073	0.000414413	0.0043087
ENSG00000157554	67.0466	1.61799	0.293655	5.50982	3.59207e-08	2.44598e-06
ENSG00000157601	30075.6	2.30266	0.217116	10.6057	2.8047e-26	2.11853e-23
ENSG00000159189	171.477	1.39255	0.309542	4.49876	6.83502e-06	0.000185048
ENSG00000160200	545.762	1.01259	0.223985	4.5208	6.16059e-06	0.000172295
ENSG00000160932	48150	2.50242	0.182988	13.6753	1.42578e-42	1.07697e-38
ENSG00000162614	157.537	1.00267	0.199668	5.02168	5.12227e-07	2.24296e-05
ENSG00000162873	39.5777	1.08478	0.276081	3.92919	8.52312e-05	0.0012761
ENSG00000163666	12.4229	1.3127	0.454678	2.8871	0.00388816	0.0228434
ENSG00000163710	22.7026	2.1737	0.435353	4.99294	5.94657e-07	2.55213e-05
ENSG00000163746	10.3109	1.25934	0.420763	2.99298	0.00276268	0.0176886
ENSG00000164047	1687.86	1.67896	0.235881	7.11783	1.09636e-12	2.09655e-10
ENSG00000164821	830.105	2.18673	0.378674	5.7747	7.70923e-09	6.52868e-07
ENSG00000164850	100.293	1.0782	0.246525	4.37357	1.22229e-05	0.000291709
ENSG00000165949	1739.87	3.964	0.694755	5.70561	1.15929e-08	9.41578e-07
ENSG00000166278	200.717	1.20233	0.4043	2.97385	0.00294093	0.0185042
ENSG00000167210	228.569	1.0691	0.182468	5.85909	4.65407e-09	4.34006e-07
ENSG00000167992	710.843	1.01512	0.273924	3.70583	0.000210703	0.00255055
ENSG00000167994	104.321	1.05549	0.285651	3.69504	0.000219848	0.00261928
ENSG00000168062	1772.78	1.82776	0.35027	5.21816	1.80713e-07	9.25434e-06
ENSG00000168528	471.504	1.02202	0.168252	6.07436	1.2448e-09	1.37264e-07
ENSG00000169245	118.952	1.59567	0.335435	4.75702	1.96468e-06	6.79186e-05
ENSG00000169248	9.5826	1.74302	0.529015	3.29484	0.000984769	0.00826036
ENSG00000169385	1678.36	1.16558	0.355192	3.28154	0.00103242	0.00856028
ENSG00000169397	321.491	1.94277	0.39452	4.92439	8.46247e-07	3.31198e-05
ENSG00000169704	879.869	1.06089	0.239792	4.4242	9.67981e-06	0.000241707
ENSG00000169902	775.73	1.19359	0.380436	3.13743	0.00170439	0.0123671
ENSG00000170579	17.1091	1.18402	0.414067	2.85949	0.00424329	0.0243461
ENSG00000170801	71.1299	1.78477	0.408583	4.36819	1.25281e-05	0.000297581
ENSG00000172232	773.209	2.2879	0.38218	5.98644	2.14489e-09	2.23468e-07
ENSG00000173193	31985.8	1.03207	0.120376	8.57372	1.00195e-17	3.98327e-15
ENSG00000173369	472.746	1.09893	0.378696	2.90187	0.00370946	0.0220649
ENSG00000173391	153.964	1.76715	0.314726	5.61489	1.96689e-08	1.50832e-06
ENSG00000177294	25.6795	2.19219	0.333937	6.5647	5.21367e-11	7.16027e-09
ENSG00000177519	19.4203	1.47048	0.522724	2.81311	0.00490647	0.0271487
ENSG00000177989	4736.15	1.14343	0.162256	7.04707	1.82719e-12	3.40782e-10
ENSG00000179044	256.523	1.9483	0.228978	8.50866	1.75949e-17	6.64515e-15
ENSG00000179593	197.215	1.38058	0.272194	5.07204	3.93573e-07	1.80173e-05
ENSG00000179869	248.732	1.26739	0.242741	5.22116	1.77808e-07	9.16774e-06
ENSG00000181458	12.8806	1.38217	0.396052	3.48987	0.000483254	0.00484762
ENSG00000183111	55.8726	1.10887	0.42016	2.63916	0.00831125	0.0398218
ENSG00000183638	14.8109	2.80005	0.699227	4.00449	6.21504e-05	0.00100204
ENSG00000183856	44.9858	1.09846	0.264557	4.15209	3.29453e-05	0.000627622
ENSG00000184292	106.824	1.22233	0.301177	4.05851	4.93871e-05	0.000858729
ENSG00000184979	665.275	2.67747	0.200569	13.3494	1.19439e-40	4.51092e-37
ENSG00000185339	1074.65	1.04986	0.255536	4.10848	3.98278e-05	0.00073286
ENSG00000185507	17131.1	1.43677	0.135151	10.6308	2.14161e-26	1.7028e-23
ENSG00000185640	11.3499	2.15438	0.595069	3.62038	0.000294167	0.00330407
ENSG00000185745	9088.2	2.63339	0.332867	7.91123	2.54848e-15	7.26414e-13
ENSG00000185897	12.4483	1.4148	0.392924	3.6007	0.000317361	0.0035021
ENSG00000186998	94.5501	1.01086	0.236757	4.26962	1.95807e-05	0.00042526
ENSG00000187608	13101.2	2.8422	0.218569	13.0037	1.16621e-38	3.52359e-35
ENSG00000187939	13.0629	1.08369	0.421385	2.57174	0.010119	0.0460671
ENSG00000188157	1342.35	1.85881	0.156988	11.8405	2.4115e-32	3.64306e-29
ENSG00000188282	306.385	1.02204	0.162623	6.2847	3.28486e-10	3.96995e-08
ENSG00000188290	518.221	1.73713	0.232706	7.46491	8.33574e-14	1.93735e-11
ENSG00000188313	5767.35	1.40551	0.128012	10.9795	4.79558e-28	4.82979e-25
ENSG00000188582	7.90379	2.31172	0.634716	3.64213	0.000270393	0.00308755
ENSG00000189221	24.6575	1.508	0.349673	4.3126	1.61348e-05	0.000365989
ENSG00000196141	1012.67	1.84868	0.188753	9.79416	1.1929e-22	7.50881e-20
ENSG00000196358	7012.43	1.25172	0.139457	8.97564	2.81706e-19	1.28962e-16
ENSG00000196415	202.93	2.49919	0.258776	9.65775	4.55746e-22	2.54998e-19
ENSG00000197561	648.597	2.40688	0.450533	5.3423	9.17729e-08	5.17318e-06
ENSG00000197993	190.076	1.05645	0.259615	4.06929	4.71556e-05	0.000829314
ENSG00000198848	2582.7	1.11636	0.364436	3.06326	0.00218941	0.0149663
ENSG00000198929	15.4035	1.13642	0.382833	2.96846	0.00299299	0.0187692
ENSG00000205639	150.755	1.12946	0.272548	4.14408	3.41176e-05	0.000644787
ENSG00000213512	29.1618	1.01148	0.397463	2.54484	0.0109329	0.0485925
ENSG00000214708	33.1676	1.01529	0.27831	3.64807	0.000264222	0.00303082
ENSG00000214872	678.937	1.87831	0.163358	11.4981	1.34824e-30	1.85163e-27
ENSG00000224940	137.154	1.6197	0.241944	6.69452	2.16384e-11	3.37001e-09
ENSG00000226784	21.3533	1.13652	0.331398	3.42948	0.000604746	0.00572606
ENSG00000236279	48.5765	1.11365	0.329898	3.37574	0.000736173	0.00661986
ENSG00000239839	72.6336	3.00485	0.408635	7.35339	1.9324e-13	4.11165e-11
ENSG00000242550	191.026	1.00826	0.255003	3.95393	7.68781e-05	0.00117669
ENSG00000248385	40.1886	1.66062	0.307981	5.39194	6.97022e-08	4.16202e-06
ENSG00000249992	140.833	1.05216	0.266491	3.94821	7.87365e-05	0.00119907
ENSG00000250361	29.8665	1.26654	0.411168	3.08036	0.00206752	0.014321

## Sheet: Active Up-Regulated Genes
gene_id	baseMean	log2FoldChange	lfcSE	stat	pvalue	padj
ENSG00000002549	9216.91	1.45742	0.180519	8.0735	6.83093e-16	1.40936e-13
ENSG00000005381	2032.11	2.7533	0.633629	4.34529	1.39089e-05	0.000326101
ENSG00000008438	6422.1	1.39292	0.360925	3.8593	0.000113712	0.00173188
ENSG00000010030	1394.18	2.20303	0.305096	7.22076	5.16976e-13	8.51031e-11
ENSG00000011426	101.266	1.61366	0.422797	3.81664	0.00013528	0.00197483
ENSG00000012223	15895	3.13805	0.64332	4.87791	1.07217e-06	4.02689e-05
ENSG00000017373	16.2065	1.34603	0.459503	2.92931	0.00339712	0.023065
ENSG00000020577	541.163	1.00873	0.179124	5.63144	1.78708e-08	1.18683e-06
ENSG00000024526	42.3036	1.79314	0.341126	5.25653	1.46797e-07	7.21125e-06
ENSG00000035499	68.1959	1.23211	0.290008	4.24856	2.15149e-05	0.000461111
ENSG00000051341	84.3759	1.07624	0.299387	3.59483	0.000324605	0.00389336
ENSG00000054598	14.6531	1.13562	0.349974	3.24487	0.00117504	0.0104258
ENSG00000055332	16240.6	1.57158	0.139394	11.2744	1.75617e-29	1.35875e-26
ENSG00000059378	10505.3	1.16892	0.121291	9.63731	5.56268e-22	1.95629e-19
ENSG00000060656	28.9478	1.02741	0.363893	2.82339	0.00475189	0.0301232
ENSG00000064270	240.25	1.89013	0.372242	5.07768	3.82064e-07	1.66069e-05
ENSG00000065618	216.459	2.66753	0.60592	4.40245	1.07037e-05	0.000261657
ENSG00000066279	136.781	1.09279	0.300509	3.63646	0.000276415	0.00346616
ENSG00000068079	7867.51	1.36386	0.164896	8.27104	1.32793e-16	3.06693e-14
ENSG00000072571	106.374	1.64749	0.415701	3.96317	7.39607e-05	0.0012314
ENSG00000076864	171.875	1.09503	0.272513	4.01825	5.86309e-05	0.00102747
ENSG00000078081	646.344	2.10355	0.239779	8.77286	1.74182e-18	4.72859e-16
ENSG00000078098	11.4602	1.68841	0.445868	3.78679	0.000152608	0.00216648
ENSG00000079215	88.633	1.18493	0.221796	5.34242	9.17114e-08	4.76222e-06
ENSG00000079385	3765.25	1.3566	0.146427	9.26468	1.95658e-20	5.9365e-18
ENSG00000079393	104.252	2.10575	0.236066	8.92019	4.65484e-19	1.30962e-16
ENSG00000084628	12.4252	6.96793	1.25348	5.55888	2.71508e-08	1.68053e-06
ENSG00000086065	2907.81	1.10841	0.178727	6.20172	5.58507e-10	5.33477e-08
ENSG00000086506	1115.15	1.12252	0.323118	3.47403	0.000512701	0.00554405
ENSG00000086548	937.098	2.80611	0.56586	4.95903	7.0846e-07	2.82544e-05
ENSG00000087085	43.0196	1.3678	0.368339	3.71344	0.00020446	0.0027345
ENSG00000087116	212.431	3.52032	0.428875	8.20827	2.24404e-16	4.96062e-14
ENSG00000087250	14.2835	1.74879	0.39769	4.39738	1.09566e-05	0.000265739
ENSG00000087495	14.5991	1.45965	0.491914	2.96728	0.00300445	0.0209449
ENSG00000087842	8.45086	1.72795	0.487733	3.54282	0.000395868	0.00454763
ENSG00000088325	339.115	1.00185	0.347798	2.88057	0.00396961	0.0261171
ENSG00000088827	8710.12	3.57765	0.354863	10.0818	6.64981e-24	2.70787e-21
ENSG00000089127	17706.2	2.31489	0.170076	13.6109	3.44863e-42	8.89401e-39
ENSG00000089169	375.849	1.22194	0.1908	6.4043	1.51059e-10	1.62325e-08
ENSG00000089685	241.247	1.44175	0.370755	3.88868	0.000100789	0.0015706
ENSG00000090889	35.9141	1.12465	0.382771	2.93819	0.00330131	0.0226238
ENSG00000092067	1258.5	1.21035	0.382396	3.16517	0.00154991	0.0127571
ENSG00000093009	115.426	1.46547	0.31489	4.65393	3.25664e-06	0.000100385
ENSG00000095932	359.372	1.19822	0.331676	3.61262	0.000303119	0.0037233
ENSG00000096006	1235.91	3.07657	0.588149	5.23094	1.68647e-07	8.18069e-06
ENSG00000100336	107.675	1.76907	0.552473	3.2021	0.00136429	0.011574
ENSG00000100448	865.36	3.43224	0.665742	5.15551	2.52941e-07	1.17191e-05
ENSG00000100526	48.8416	1.06506	0.275913	3.86013	0.000113328	0.00172942
ENSG00000100985	24131	1.05385	0.217197	4.85205	1.22194e-06	4.51273e-05
ENSG00000101057	998.811	1.18509	0.387674	3.05692	0.00223623	0.016888
ENSG00000101188	326.83	1.02451	0.181382	5.64835	1.61993e-08	1.11905e-06
ENSG00000101425	3925.25	2.83092	0.604913	4.67987	2.87058e-06	9.01002e-05
ENSG00000102539	7.32496	1.86724	0.561094	3.32785	0.000875177	0.00837507
ENSG00000102794	19.5273	2.77571	0.587139	4.72751	2.27284e-06	7.48298e-05
ENSG00000102837	3403.5	4.09078	0.855666	4.78082	1.74585e-06	5.99459e-05
ENSG00000103175	5.46132	2.79298	0.756281	3.69304	0.000221587	0.00290826
ENSG00000104043	1241.05	1.02937	0.187978	5.47601	4.35019e-08	2.52116e-06
ENSG00000104140	5.05836	1.74624	0.657256	2.65687	0.00788702	0.0437732
ENSG00000104918	1265.68	2.42224	0.547717	4.42243	9.7596e-06	0.000245561
ENSG00000105048	323.73	1.06607	0.182575	5.83907	5.24929e-09	3.98174e-07
ENSG00000105610	509.035	1.45022	0.322879	4.49155	7.07082e-06	0.000190285
ENSG00000105707	31.6078	1.11192	0.28794	3.86164	0.000112627	0.00172043
ENSG00000105967	1854.17	1.05132	0.171045	6.14646	7.9231e-10	7.25456e-08
ENSG00000106070	933.029	1.16388	0.2413	4.82339	1.41138e-06	5.06721e-05
ENSG00000107201	8571.62	1.24913	0.137315	9.09681	9.30274e-20	2.71605e-17
ENSG00000108387	362.972	1.97218	0.243952	8.08428	6.25332e-16	1.30762e-13
ENSG00000108679	5797.21	1.62564	0.30884	5.2637	1.41185e-07	6.97985e-06
ENSG00000108691	87.9921	2.77736	0.474211	5.8568	4.71859e-09	3.65078e-07
ENSG00000108700	18.5537	2.22087	0.488647	4.54494	5.49501e-06	0.000154039
ENSG00000108771	5108.69	1.26065	0.157873	7.98527	1.40217e-15	2.74648e-13
ENSG00000109472	8.9007	1.5212	0.488145	3.11628	0.00183147	0.0144337
ENSG00000109674	45.5672	1.23938	0.325662	3.80573	0.000141387	0.00204739
ENSG00000111331	35353.2	2.95099	0.208157	14.1767	1.27635e-45	4.93756e-42
ENSG00000111335	18089.7	2.01173	0.188351	10.6808	1.25248e-26	6.25189e-24
ENSG00000112053	1315.26	1.31169	0.15141	8.66318	4.58802e-18	1.18325e-15
ENSG00000112077	30.4789	1.84405	0.462276	3.98907	6.63338e-05	0.00113375
ENSG00000112742	73.0015	1.19696	0.314874	3.80139	0.000143885	0.00207307
ENSG00000112984	79.5105	1.03723	0.337301	3.07508	0.00210443	0.0161287
ENSG00000114698	11.1999	2.33932	0.499403	4.68423	2.8101e-06	8.85054e-05
ENSG00000115155	4502.32	5.51253	0.513416	10.737	6.82505e-27	3.52036e-24
ENSG00000115163	39.6604	1.39703	0.394246	3.54356	0.000394761	0.00454609
ENSG00000115267	4857.26	1.33162	0.146646	9.0805	1.08078e-19	3.09704e-17
ENSG00000115457	108.475	1.63213	0.268948	6.06856	1.29061e-09	1.13471e-07
ENSG00000115590	7017.47	1.13898	0.352227	3.23365	0.00122219	0.0106547
ENSG00000115604	708.583	1.01818	0.334009	3.04837	0.00230087	0.0173001
ENSG00000115884	114.803	2.49628	0.710206	3.51487	0.000439974	0.00491979
ENSG00000116663	2398.77	1.1709	0.141246	8.28983	1.1341e-16	2.65894e-14
ENSG00000117010	239.852	1.05129	0.140656	7.47418	7.76873e-14	1.36606e-11
ENSG00000117228	11594.3	1.4132	0.18907	7.47449	7.75035e-14	1.36606e-11
ENSG00000117399	267.92	1.19668	0.392808	3.04647	0.00231549	0.0173763
ENSG00000117650	58.3638	1.18059	0.299042	3.94791	7.88361e-05	0.00129365
ENSG00000118113	3602.23	3.93571	0.695462	5.65913	1.52143e-08	1.05572e-06
ENSG00000118520	1183.78	2.4286	0.373575	6.50098	7.9801e-11	8.88375e-09
ENSG00000119630	31.517	2.16247	0.46903	4.61052	4.01671e-06	0.000120688
ENSG00000119888	8.63268	1.27481	0.459266	2.77576	0.00550729	0.0333281
ENSG00000119915	79.4206	1.35589	0.34516	3.92828	8.55562e-05	0.00137191
ENSG00000119917	34129.1	2.51006	0.172352	14.5636	4.78812e-48	7.40913e-44
ENSG00000119922	30856.4	1.85451	0.180052	10.2998	7.06007e-25	3.03465e-22
ENSG00000120217	1678.62	1.27797	0.18843	6.78223	1.18337e-11	1.56508e-09
ENSG00000121211	14.0369	1.09929	0.409177	2.68658	0.00721877	0.0408802
ENSG00000121236	222.946	1.63344	0.179498	9.10007	9.02763e-20	2.68641e-17
ENSG00000121380	35.8814	2.34372	0.3809	6.15312	7.59753e-10	6.99787e-08
ENSG00000122420	67.0519	3.64926	0.37018	9.85806	6.32608e-23	2.33071e-20
ENSG00000122641	60.8637	2.76235	0.650559	4.24612	2.175e-05	0.000464861
ENSG00000122952	292.335	1.01979	0.248549	4.103	4.07835e-05	0.000764004
ENSG00000123342	59.814	1.03912	0.238254	4.36138	1.29242e-05	0.000306678
ENSG00000123610	2760.3	1.61567	0.170574	9.47191	2.74774e-21	8.67726e-19
ENSG00000124107	2138.41	1.64334	0.366315	4.48615	7.25207e-06	0.000193886
ENSG00000124256	7905.67	1.47729	0.132494	11.1498	7.1732e-29	5.28563e-26
ENSG00000124469	2033.06	2.66174	0.583015	4.56548	4.98348e-06	0.000142804
ENSG00000124490	46.548	3.11896	0.628377	4.96351	6.92292e-07	2.79111e-05
ENSG00000124785	90.9547	1.13586	0.286585	3.96341	7.38863e-05	0.0012314
ENSG00000125148	2950.15	1.72559	0.181554	9.50458	2.00862e-21	6.75683e-19
ENSG00000125845	24.7329	1.15055	0.305626	3.76457	0.000166835	0.0023195
ENSG00000126251	21.7562	1.73781	0.320831	5.4166	6.07441e-08	3.34503e-06
ENSG00000126709	28666.8	2.71906	0.206046	13.1964	9.20876e-40	1.58329e-36
ENSG00000126787	126.805	1.58662	0.3989	3.97748	6.96489e-05	0.00117658
ENSG00000126878	19.032	1.01284	0.370894	2.7308	0.00631816	0.0369351
ENSG00000127074	14.8568	1.53338	0.519283	2.95288	0.00314827	0.0217183
ENSG00000127564	188.915	1.6069	0.295533	5.43729	5.40958e-08	3.05897e-06
ENSG00000128342	82.4672	2.04752	0.304385	6.72673	1.7352e-11	2.20086e-09
ENSG00000128383	14750.2	1.04754	0.11967	8.75358	2.06691e-18	5.46623e-16
ENSG00000128408	10.9055	1.303	0.421196	3.09357	0.00197767	0.0153627
ENSG00000128917	12.4215	1.00007	0.333495	2.99874	0.00271095	0.0195203
ENSG00000129173	70.5066	1.3182	0.3656	3.60558	0.000311453	0.00377994
ENSG00000129538	148.047	2.13086	0.243453	8.75264	2.08419e-18	5.46623e-16
ENSG00000129596	10.8641	1.71936	0.472125	3.64174	0.000270799	0.0034179
ENSG00000129946	52.9927	1.09408	0.325733	3.35884	0.00078271	0.00767677
ENSG00000130054	16.6008	2.24094	0.432251	5.18433	2.16789e-07	1.02587e-05
ENSG00000130487	2094.58	1.59049	0.228862	6.94956	3.66421e-12	5.20183e-10
ENSG00000130489	7385.89	1.25468	0.114156	10.9909	4.22604e-28	2.61575e-25
ENSG00000130589	20685.2	1.27926	0.185267	6.90493	5.02275e-12	7.00199e-10
ENSG00000131142	8.15373	1.46524	0.530096	2.7641	0.00570796	0.034208
ENSG00000132170	27.4063	1.22738	0.291351	4.21272	2.5231e-05	0.000526178
ENSG00000132274	34646.3	1.30893	0.108935	12.0156	2.94049e-33	2.52784e-30
ENSG00000132530	20315.9	1.90714	0.153215	12.4475	1.44296e-35	1.71756e-32
ENSG00000133063	962.589	3.31388	0.660502	5.01722	5.24257e-07	2.21045e-05
ENSG00000133069	2223.99	1.09518	0.403863	2.71177	0.00669243	0.0385545
ENSG00000133101	70.703	1.86558	0.285955	6.52404	6.84364e-11	7.67381e-09
ENSG00000133106	9143.73	2.45367	0.199287	12.3122	7.78443e-35	8.60402e-32
ENSG00000133169	27.3327	2.58608	0.523994	4.93533	8.00147e-07	3.12664e-05
ENSG00000133216	324.893	1.42746	0.215955	6.60997	3.84388e-11	4.54047e-09
ENSG00000133742	1398.3	2.15663	0.554915	3.88641	0.000101738	0.00158062
ENSG00000134321	21266.3	3.94148	0.290844	13.5519	7.7237e-42	1.70738e-38
ENSG00000134326	5372.54	3.08015	0.216402	14.2335	5.67799e-46	2.92871e-42
ENSG00000134716	61.378	1.42643	0.314534	4.53506	5.7587e-06	0.000159696
ENSG00000134809	1180.32	1.54724	0.146989	10.5262	6.54109e-26	3.06718e-23
ENSG00000134827	1764.88	2.44142	0.490153	4.98094	6.32761e-07	2.57667e-05
ENSG00000135114	11524.7	2.22671	0.200244	11.12	1.00315e-28	7.05579e-26
ENSG00000135451	111.552	1.52122	0.336943	4.51478	6.33828e-06	0.00017359
ENSG00000135476	196.225	1.23217	0.275668	4.46974	7.83138e-06	0.000205441
ENSG00000136011	33.8256	1.27	0.335608	3.78417	0.000154222	0.00218338
ENSG00000136160	8.06203	1.34435	0.493602	2.72355	0.00645854	0.0375148
ENSG00000136514	1632.01	1.85451	0.151663	12.2279	2.20695e-34	2.00884e-31
ENSG00000136689	13388.5	1.05124	0.133477	7.87579	3.38607e-15	6.46865e-13
ENSG00000137198	1791.12	1.01794	0.243614	4.17849	2.93453e-05	0.000597487
ENSG00000137628	5559.38	1.72774	0.158904	10.8729	1.55262e-27	8.89824e-25
ENSG00000137959	10510	3.98849	0.313871	12.7074	5.37782e-37	7.56513e-34
ENSG00000137965	8876.28	3.42833	0.312684	10.9642	5.67992e-28	3.38043e-25
ENSG00000138180	114.024	1.30358	0.330112	3.94892	7.85053e-05	0.00129233
ENSG00000138207	5.82607	1.93877	0.653521	2.96665	0.00301068	0.0209664
ENSG00000138496	14249.2	1.28929	0.118856	10.8475	2.04983e-27	1.13282e-24
ENSG00000138642	3249.06	1.38585	0.18249	7.59411	3.09924e-14	5.64208e-12
ENSG00000138646	9639.74	2.47266	0.185726	13.3135	1.93261e-40	3.73815e-37
ENSG00000138755	56.0294	1.16049	0.347328	3.34118	0.000834235	0.00808325
ENSG00000138772	4659.22	1.54182	0.300311	5.13406	2.83555e-07	1.29432e-05
ENSG00000139572	409.782	1.81648	0.336562	5.39718	6.76965e-08	3.67556e-06
ENSG00000140284	104.974	1.00712	0.260414	3.86738	0.00011001	0.00169046
ENSG00000140534	61.5524	1.46528	0.354288	4.13583	3.53671e-05	0.000691872
ENSG00000141664	5974.77	1.35071	0.145328	9.29422	1.48284e-20	4.5891e-18
ENSG00000142089	19078.4	2.08681	0.219981	9.48631	2.39363e-21	7.71648e-19
ENSG00000142583	828.369	1.02598	0.243349	4.21611	2.4855e-05	0.000520442
ENSG00000143476	138.898	1.18068	0.383024	3.08253	0.00205249	0.0158168
ENSG00000143545	313.877	1.07328	0.213709	5.02213	5.11019e-07	2.16644e-05
ENSG00000143546	64633.4	1.24953	0.421555	2.96409	0.00303584	0.0211226
ENSG00000144668	116.472	1.48439	0.324286	4.5774	4.70787e-06	0.000136167
ENSG00000144820	37.683	23.5301	3.0326	7.75906	8.55597e-15	1.59512e-12
ENSG00000145423	102.526	1.20423	0.334512	3.59996	0.000318271	0.00383561
ENSG00000146122	1511.01	2.51901	0.63169	3.98772	6.67102e-05	0.00113812
ENSG00000146670	253.38	1.28135	0.383922	3.33754	0.000845248	0.00815931
ENSG00000147206	15.4801	2.25503	0.614159	3.67174	0.000240905	0.00310388
ENSG00000148346	8399.33	3.46834	0.683857	5.07173	3.94211e-07	1.69445e-05
ENSG00000148773	889.222	1.08905	0.377599	2.88414	0.00392481	0.0259209
ENSG00000149131	7037.65	2.1835	0.302646	7.21469	5.40574e-13	8.8051e-11
ENSG00000149516	1209.58	2.63861	0.590991	4.46472	8.0174e-06	0.000209544
ENSG00000150337	2513.38	1.33368	0.180604	7.38457	1.52952e-13	2.6593e-11
ENSG00000151364	54.6944	3.15042	0.652286	4.82981	1.36661e-06	4.94086e-05
ENSG00000152463	139.579	1.27289	0.247682	5.13919	2.75926e-07	1.26322e-05
ENSG00000152760	35.3652	1.99454	0.440072	4.53231	5.83422e-06	0.0001615
ENSG00000152766	575.798	2.2662	0.344918	6.57026	5.02277e-11	5.80018e-09
ENSG00000152778	5202.53	1.58824	0.1405	11.3042	1.2515e-29	1.01925e-26
ENSG00000153093	45.91	1.20291	0.240404	5.00371	5.62373e-07	2.3456e-05
ENSG00000154099	18.3176	1.78648	0.36008	4.96133	7.00107e-07	2.81388e-05
ENSG00000154277	32.6445	1.85728	0.689713	2.69283	0.00708474	0.0402605
ENSG00000156113	41.9176	1.03888	0.320962	3.23676	0.00120895	0.0105811
ENSG00000156970	109.157	1.09043	0.297078	3.67052	0.000242057	0.00311613
ENSG00000157456	188.044	1.10564	0.395456	2.79585	0.0051763	0.0319625
ENSG00000157554	149.54	2.72705	0.592861	4.59981	4.2288e-06	0.00012518
ENSG00000157601	39149.7	2.44394	0.199058	12.2775	1.19627e-34	1.15695e-31
ENSG00000157856	29.5717	1.20188	0.257508	4.66735	3.05103e-06	9.48026e-05
ENSG00000158163	88.3285	1.62712	0.433168	3.75632	0.000172432	0.00237808
ENSG00000158402	33.3813	1.2209	0.260039	4.69509	2.66492e-06	8.52004e-05
ENSG00000158406	557.816	1.17536	0.113071	10.3949	2.61688e-25	1.15696e-22
ENSG00000159189	240.093	1.76529	0.370231	4.76808	1.85992e-06	6.27024e-05
ENSG00000160180	67.2283	1.82121	0.477161	3.81677	0.000135212	0.00197483
ENSG00000160932	66798.3	2.73013	0.211328	12.9189	3.52202e-38	5.44997e-35
ENSG00000161888	46.5534	1.35238	0.296208	4.56566	4.97913e-06	0.000142804
ENSG00000162614	198.584	1.24994	0.219692	5.68951	1.27407e-08	9.00224e-07
ENSG00000162772	258.632	1.10233	0.250217	4.40551	1.05537e-05	0.000258807
ENSG00000162873	56.7399	1.55687	0.282407	5.51287	3.53039e-08	2.10112e-06
ENSG00000162949	22.3642	1.34576	0.337376	3.9889	6.63808e-05	0.00113375
ENSG00000163220	372689	1.06538	0.194482	5.47806	4.30007e-08	2.50148e-06
ENSG00000163221	10438.1	1.21206	0.343514	3.52841	0.000418066	0.00472546
ENSG00000163362	75.9449	1.33246	0.273387	4.87389	1.09422e-06	4.09974e-05
ENSG00000163661	235.889	1.08949	0.34452	3.16235	0.001565	0.0128471
ENSG00000163666	29.6346	2.59216	0.377947	6.85851	6.95801e-12	9.36246e-10
ENSG00000163710	48.2578	3.11456	0.638495	4.87797	1.07183e-06	4.02689e-05
ENSG00000163746	14.7713	1.68855	0.322949	5.22855	1.70847e-07	8.26153e-06
ENSG00000163958	264.476	1.65576	0.354439	4.67151	2.98999e-06	9.32806e-05
ENSG00000164045	81.0157	1.48083	0.359188	4.12272	3.74425e-05	0.00071884
ENSG00000164047	4716.95	3.13519	0.616461	5.08578	3.66122e-07	1.59947e-05
ENSG00000164626	120.312	1.03466	0.263183	3.93132	8.44795e-05	0.00136121
ENSG00000164816	18.0356	3.39821	0.690958	4.91811	8.73855e-07	3.38898e-05
ENSG00000164821	2727.6	3.79833	0.704537	5.39125	6.99685e-08	3.77245e-06
ENSG00000165304	76.9616	1.17623	0.323597	3.63485	0.000278142	0.00347936
ENSG00000165480	51.2394	1.44712	0.342531	4.22477	2.39182e-05	0.000503551
ENSG00000165685	41.686	1.48982	0.352041	4.23196	2.31659e-05	0.000489043
ENSG00000165949	8548.65	5.98424	0.691501	8.65398	4.9734e-18	1.26161e-15
ENSG00000166278	234.406	1.27506	0.373031	3.4181	0.000630593	0.00653527
ENSG00000166527	1314.38	1.27642	0.191545	6.66381	2.66816e-11	3.22555e-09
ENSG00000166803	172.862	1.1541	0.215793	5.3482	8.88349e-08	4.62839e-06
ENSG00000166920	25.3376	1.47868	0.344781	4.28875	1.79681e-05	0.000400926
ENSG00000167210	253.726	1.06295	0.192891	5.5106	3.57604e-08	2.11205e-06
ENSG00000167419	8.76374	2.26579	0.712995	3.17785	0.00148371	0.0123635
ENSG00000168062	2687.55	2.2739	0.282944	8.03658	9.23775e-16	1.88086e-13
ENSG00000168078	33.5085	1.53447	0.424759	3.61257	0.000303176	0.0037233
ENSG00000168306	33.9762	1.08433	0.272222	3.98327	6.79733e-05	0.00115079
ENSG00000168779	7.08375	1.23228	0.470326	2.62005	0.00879179	0.0472868
ENSG00000168916	299.158	1.16029	0.20304	5.7146	1.09961e-08	7.8412e-07
ENSG00000169174	16.605	3.97237	0.717407	5.53712	3.07484e-08	1.85136e-06
ENSG00000169245	255.429	2.64911	0.464538	5.70268	1.17936e-08	8.37126e-07
ENSG00000169248	16.9268	2.44484	0.480023	5.09316	3.52143e-07	1.55244e-05
ENSG00000169385	3639.02	2.33309	0.429225	5.43559	5.46159e-08	3.05897e-06
ENSG00000169397	831.703	3.22802	0.600625	5.37444	7.68205e-08	4.08495e-06
ENSG00000169877	966.17	1.36221	0.447232	3.04587	0.0023201	0.0173905
ENSG00000170180	46.8308	1.60766	0.581544	2.76448	0.00570144	0.0341822
ENSG00000170312	125.747	1.56468	0.323484	4.83696	1.31843e-06	4.81164e-05
ENSG00000170439	55.0745	2.1748	0.328042	6.62966	3.36466e-11	4.00498e-09
ENSG00000170579	19.7134	1.22881	0.305375	4.02393	5.72341e-05	0.00100632
ENSG00000170801	157.813	2.85401	0.707854	4.03192	5.53227e-05	0.000976127
ENSG00000171848	1080.07	1.30722	0.330783	3.95191	7.75306e-05	0.00127901
ENSG00000172232	1737.15	3.2999	0.647277	5.09813	3.43031e-07	1.52531e-05
ENSG00000172426	174.72	1.10353	0.17813	6.19509	5.82509e-10	5.49619e-08
ENSG00000172818	7.1584	2.97316	0.617729	4.81305	1.48642e-06	5.26335e-05
ENSG00000173193	38081.8	1.16687	0.117115	9.96346	2.20263e-23	8.52087e-21
ENSG00000173239	23.2283	1.97106	0.314717	6.26296	3.77749e-10	3.74698e-08
ENSG00000173369	576.007	1.2673	0.375024	3.37925	0.000726836	0.00723749
ENSG00000173391	548.054	3.58092	0.668969	5.35289	8.65626e-08	4.5524e-06
ENSG00000174371	60.6607	1.05534	0.299069	3.52875	0.000417533	0.00472546
ENSG00000175264	16.0881	2.14064	0.604839	3.53919	0.000401357	0.00459704
ENSG00000175518	164.667	1.1873	0.182732	6.49747	8.16841e-11	9.02843e-09
ENSG00000176046	6.17423	1.45126	0.526452	2.75668	0.00583912	0.0347371
ENSG00000176890	592.379	1.04911	0.323407	3.24393	0.00117894	0.0104424
ENSG00000177294	36.8456	2.49886	0.34932	7.15348	8.4605e-13	1.3224e-10
ENSG00000177409	15924.7	1.31504	0.132172	9.94947	2.53521e-23	9.56826e-21
ENSG00000177989	5311.58	1.1468	0.141207	8.12144	4.60669e-16	9.76492e-14
ENSG00000178965	13.1445	1.21142	0.459959	2.63375	0.00844467	0.0461415
ENSG00000178999	246.408	1.06494	0.223444	4.76603	1.87888e-06	6.31403e-05
ENSG00000179044	350.792	2.20683	0.204697	10.781	4.23402e-27	2.25921e-24
ENSG00000179165	17.6422	1.53845	0.349523	4.40156	1.07476e-05	0.000262317
ENSG00000179593	228.631	1.41486	0.388113	3.6455	0.000266876	0.00337389
ENSG00000179862	900.545	1.18262	0.294417	4.01681	5.89922e-05	0.00103146
ENSG00000179869	521.021	2.35223	0.497918	4.72414	2.3109e-06	7.57602e-05
ENSG00000180999	5.87756	1.51677	0.541087	2.80318	0.00506008	0.0314816
ENSG00000181381	14015.5	1.18665	0.140084	8.471	2.43289e-17	6.07202e-15
ENSG00000181458	29.3397	2.5708	0.389314	6.60342	4.01771e-11	4.70986e-09
ENSG00000183019	3332.61	1.3416	0.178461	7.5176	5.57921e-14	1.00387e-11
ENSG00000183638	20.3494	2.98816	0.530397	5.63383	1.76249e-08	1.18577e-06
ENSG00000183856	89.7757	2.13739	0.492622	4.3388	1.43264e-05	0.000333363
ENSG00000184012	6.408	5.02567	0.911916	5.51111	3.56573e-08	2.11205e-06
ENSG00000184292	174.907	1.89853	0.482251	3.93681	8.25731e-05	0.00133794
ENSG00000184357	8.33826	1.69553	0.485244	3.49418	0.000475522	0.00520752
ENSG00000184566	6.21444	1.50541	0.546348	2.75541	0.0058619	0.0348338
ENSG00000184661	62.4735	1.17799	0.347624	3.38868	0.000702298	0.0070705
ENSG00000184785	21.1717	1.10407	0.407099	2.71205	0.00668685	0.0385515
ENSG00000184979	1306.88	3.43534	0.338491	10.149	3.34853e-24	1.40041e-21
ENSG00000185168	448.649	1.02227	0.151416	6.75139	1.46431e-11	1.87263e-09
ENSG00000185338	1232.13	1.59619	0.312734	5.10399	3.32572e-07	1.48734e-05
ENSG00000185339	1195.37	1.05022	0.235022	4.4686	7.87342e-06	0.000206148
ENSG00000185507	22689.8	1.7056	0.161731	10.5459	5.30863e-26	2.56705e-23
ENSG00000185745	14357	3.05674	0.293772	10.4051	2.34914e-25	1.06914e-22
ENSG00000185885	36238.7	1.28053	0.134529	9.51862	1.75497e-21	6.03476e-19
ENSG00000185897	15.8675	1.62859	0.407638	3.99518	6.4644e-05	0.00111392
ENSG00000186185	87.2126	1.75483	0.34344	5.10956	3.22911e-07	1.44832e-05
ENSG00000186417	22.1978	2.40712	0.521339	4.6172	3.8896e-06	0.000117325
ENSG00000186583	126.445	1.55303	0.199134	7.79895	6.24255e-15	1.17801e-12
ENSG00000187475	24.6061	1.10981	0.249384	4.4502	8.57888e-06	0.000221249
ENSG00000187608	23469.4	3.44333	0.280263	12.2861	1.07605e-34	1.11005e-31
ENSG00000187939	24.8576	2.04724	0.456497	4.48467	7.30256e-06	0.000194738
ENSG00000187944	9.31787	1.98625	0.478139	4.15412	3.26538e-05	0.00065114
ENSG00000188157	1568.26	1.85727	0.195704	9.49023	2.30524e-21	7.58965e-19
ENSG00000188282	409.578	1.37585	0.21409	6.4265	1.30578e-10	1.41298e-08
ENSG00000188290	789.703	2.20395	0.250382	8.80235	1.33975e-18	3.70202e-16
ENSG00000188313	7353.65	1.61138	0.146297	11.0144	3.25577e-28	2.09916e-25
ENSG00000188487	97.2111	1.17817	0.250252	4.70793	2.50246e-06	8.13509e-05
ENSG00000188582	9.33076	2.29988	0.506212	4.54332	5.53762e-06	0.000154673
ENSG00000188761	91.3818	1.40585	0.313137	4.48957	7.13666e-06	0.000191391
ENSG00000188763	24.0394	1.44993	0.441482	3.28423	0.0010226	0.00944698
ENSG00000188910	7.61097	1.13415	0.422648	2.68344	0.00728686	0.0411371
ENSG00000188987	111.656	1.46896	0.150276	9.77513	1.43977e-22	5.18116e-20
ENSG00000189221	47.3564	2.39933	0.391048	6.13565	8.48136e-10	7.67488e-08
ENSG00000189325	16.3398	1.2772	0.354981	3.59793	0.000320761	0.00386261
ENSG00000196141	1560.58	2.31707	0.20938	11.0663	1.82729e-28	1.22937e-25
ENSG00000196188	67.6918	1.07778	0.379397	2.84078	0.0045003	0.0287878
ENSG00000196331	22.0524	1.19201	0.354343	3.364	0.000768216	0.00755714
ENSG00000196358	9079.07	1.50807	0.150795	10.0008	1.51181e-23	5.99841e-21
ENSG00000196415	698.805	4.13329	0.711961	5.8055	6.41739e-09	4.77417e-07
ENSG00000196866	241.815	1.4014	0.111202	12.6022	2.05217e-36	2.64627e-33
ENSG00000197272	155.138	1.07352	0.147041	7.30082	2.86022e-13	4.81076e-11
ENSG00000197409	310.975	1.30174	0.0953452	13.6529	1.93891e-42	6.00054e-39
ENSG00000197506	79.2692	1.224	0.336718	3.63508	0.00027789	0.00347902
ENSG00000197561	1739.16	3.67539	0.700644	5.24573	1.55668e-07	7.57488e-06
ENSG00000197646	137.943	1.20336	0.215734	5.57801	2.43292e-08	1.54193e-06
ENSG00000197653	121.312	1.25254	0.326088	3.84112	0.000122474	0.00183463
ENSG00000197697	40.0425	1.42782	0.20379	7.00632	2.44661e-12	3.64028e-10
ENSG00000197846	66.2332	1.34981	0.19227	7.02036	2.21293e-12	3.32455e-10
ENSG00000198019	96.1702	1.07872	0.217334	4.96342	6.92638e-07	2.79111e-05
ENSG00000198829	24.9035	1.90628	0.351537	5.4227	5.87041e-08	3.25171e-06
ENSG00000198848	3157.36	1.28858	0.319506	4.03305	5.50581e-05	0.000972568
ENSG00000198929	17.4622	1.1694	0.311809	3.75036	0.000176578	0.00242231
ENSG00000198959	396.091	1.0046	0.214155	4.69099	2.71884e-06	8.65665e-05
ENSG00000203757	9.96946	1.59136	0.530205	3.0014	0.00268744	0.0193871
ENSG00000203760	66.2249	1.09455	0.236844	4.62141	3.81145e-06	0.000115644
ENSG00000203814	85.4262	1.01775	0.187218	5.43614	5.44459e-08	3.05897e-06
ENSG00000204421	26.309	1.19676	0.278963	4.29002	1.78659e-05	0.000399503
ENSG00000204791	62.7754	1.39429	0.231945	6.01129	1.84052e-09	1.53119e-07
ENSG00000204866	8.80848	2.89699	0.690416	4.19601	2.71655e-05	0.000557506
ENSG00000204936	2630.94	2.6074	0.397679	6.55654	5.50724e-11	6.31252e-09
ENSG00000205300	6.61666	1.83319	0.532329	3.44372	0.000573768	0.00606868
ENSG00000205413	9213.89	1.03268	0.126693	8.15107	3.60708e-16	7.75221e-14
ENSG00000206177	4779.71	1.07696	0.373643	2.88232	0.00394755	0.0260044
ENSG00000213088	81.3862	1.01841	0.31767	3.20587	0.00134656	0.0114613
ENSG00000213904	42.4065	1.01832	0.229393	4.43922	9.02849e-06	0.00023092
ENSG00000213934	309.87	1.7654	0.539099	3.27472	0.00105765	0.00967623
ENSG00000214708	39.1073	1.13689	0.264311	4.30133	1.69778e-05	0.000383346
ENSG00000214872	1284.68	2.67921	0.188032	14.2487	4.56902e-46	2.92871e-42
ENSG00000215811	11.7776	1.23466	0.415112	2.97429	0.00293669	0.0206687
ENSG00000217442	5.30039	1.35384	0.495725	2.73103	0.00631365	0.0369227
ENSG00000224940	294.895	2.67158	0.544701	4.90466	9.35885e-07	3.58462e-05
ENSG00000229314	690.329	1.04573	0.346215	3.02046	0.00252393	0.0184223
ENSG00000233608	8.21932	1.47411	0.51668	2.85304	0.00433031	0.0278787
ENSG00000237649	290.992	1.07536	0.328392	3.27462	0.00105805	0.00967623
ENSG00000239839	197.792	4.22735	0.818345	5.16573	2.39507e-07	1.11968e-05
ENSG00000242550	463.426	2.40252	0.503145	4.77501	1.79701e-06	6.12486e-05
ENSG00000248385	98.5393	2.9159	0.59933	4.86527	1.14303e-06	4.25173e-05
ENSG00000250361	43.0399	1.71375	0.393233	4.35811	1.31192e-05	0.000310407
