# Supplementary material for: Extensive Changes in Transcription Dynamics Reflected on Alternative Splicing Events in Systemic Lupus Erythematosus Patients
Source: Genes (Basel). 2021 Aug 18;12(8):1260. doi: 10.3390/genes12081260 (PMC8392844; doi:10.3390/genes12081260)
Supplement: Supplementary file 1 [file genes-12-01260-s001.zip › FinalSupplementaryFiles/Supplementary_Table3-DCEs_DFDs.xls]

## Sheet: DCEs
DCEs	Inactive			Active
	Alt	ES	IR	Alt	ES	IR
DCE healthy (all)	2,23237*	3,00205***	2,87107***	2,23338*	2,43994***	3,2198***
DCE low activity (all)	3,00251*	2,48774*	2,28384**	3,14402*	2,3348*	3,34323***
DCE high activity (all)	2,33052*	1.72504	5449-01-01	2,37273*	1.31747	2,41324***
Contracted DCE low activity	2.51334	3,12329**	2,46866**	3,7476*	1.55444	3,5115***
Contracted DCE high activity	1.77799	3,38656**	2,9081***	3,94981*	1.66147	3,85327***
Depleted DCE low activity	2.94171	3,32419**	4,20638***	1.21916	1.30637	2,44717*
Depleted DCE high activity	2.33705	5,2131**	4,64343***	0.723588	2.08722	2,87566*
Expanded DCE low activity	0.453698	1.79949	1.46461	1.6769	1.56338	2.61507
Expanded DCE high activity	3.07732	0.5191	2,91927*	0.610334	1.23846	2,88843*
Intact DCE low activity	2.82643	0.667225	0	1.85004	6,29829*	1.61856
Intact DCE high activity	7,91231*	3.40622	1.25964	4.78315	2.33481	2.34383
Merged DCE low activity	0	8,20183*	0.170421	0	4.25881	1.04877
Merged DCE high activity	0.815753	2.73701	0.761627	0.20001	0.59238	2.41553
Split DCE low activity	1.00805	1.87727	2,76669**	0.692504	4,79378***	4,01405***
Split DCE high activity	1.68118	1.61519	2,19213*	1.38523	5,3221***	2,93737**

## Sheet: DFDs
DFDs	Alt	ES	IR
Inactive DFD	1.12516	1.1098	1.11168
Active DFD	1.09934	1.09934	1.09981
